# Supplementary material for: Heat Stress-Induced Metabolic Remodeling in Saccharomyces cerevisiae
Source: Metabolites. 2019 Nov 5;9(11):266. doi: 10.3390/metabo9110266 (PMC6918159; doi:10.3390/metabo9110266)
Supplement: Supplementary file 1 [file metabolites-09-00266-s001.zip]

Archive with 4 entries (4 files):
- Supplementary table 1-pca_loadings.csv
- Supplementary table 2-MRM transitions.xlsx
- Supplementary table 3-Data processing GC LC-MS.xlsx
- Supplementary table 4-Data of isotope labeling experiment.xlsx
