# Supplementary material for: Heat Stress-Induced Metabolic Remodeling in Saccharomyces cerevisiae
Source: Metabolites. 2019 Nov 5;9(11):266. doi: 10.3390/metabo9110266 (PMC6918159; doi:10.3390/metabo9110266)
Supplement: Supplementary file 1 [file metabolites-09-00266-s001.zip › Supplementary table 1-pca_loadings.csv]

	PC1	PC2	PC3	PC4	PC5	PC6	PC7	PC8	PC9	PC10	PC11	PC12
14-Demethyllanosterol	0.086217	-0.056594	-0.18194	-0.046454	0.013299	-0.05167	-0.022243	-0.11057	-0.0012232	0.10935	0.10788	-0.0023166
1-Monopalmitin	0.10715	-0.053729	0.0090283	-0.030235	0.029839	0.064357	0.016424	0.16004	0.0042511	-0.0038886	-0.0068044	-0.63049
1-Octadecanol	0.084779	-0.091838	0.032243	-0.16849	-0.041717	-0.28481	0.26055	0.0098716	-0.047383	-0.15256	-0.1498	-0.041182
2-Hydroxybutyric acid	-0.074852	-0.12785	0.025094	-0.057362	0.34108	-0.021298	0.10262	-0.089591	-0.11881	-0.038387	-0.079474	-0.18339
2-PG	-0.11042	-0.002048	0.0060319	0.025809	0.076864	0.030871	-0.072998	-0.041621	-0.11811	-0.032584	0.023928	-0.43067
Ergosta-7-en-3-ol	0.064175	-0.013394	0.26132	-0.026346	-0.01447	-0.031474	-0.018985	-0.025797	-0.069682	0.0031179	-0.056678	0.032435
3-hydroxy-3-methylglutaric acid	-0.08383	-0.14195	0.02459	-0.02561	0.061432	0.087569	-0.061886	-0.087853	-0.1252	-0.024322	0.002554	-0.37623
3-hydroxyanthranilic acid	-0.096644	-0.0045799	0.0057684	0.016857	-0.12536	0.16412	0.40883	-0.25064	-0.059582	-0.008103	-0.055215	-0.12156
3-Hydroxybutyric acid	-0.09133	-0.11239	0.020396	0.15717	-0.064259	-0.045444	0.13723	-0.02419	0.029227	0.023118	0.0060605	-0.088152
3-PG	-0.10887	0.044526	-5.7126e-05	-0.06533	-0.025613	-0.014575	-0.046	0.04515	0.027019	-0.0067879	0.012537	-0.013311
4-Aminobutanoic acid	-0.10485	0.065567	-0.0030524	-0.1188	-0.0058524	0.026402	0.077327	-0.020847	0.015861	-0.013016	-0.015479	-0.023675
5-Methyluridine	0.093262	-0.057776	-0.14405	-0.027073	0.033746	0.028301	-0.016722	-0.013619	0.15855	-0.23358	0.062529	0.0064519
Acetyl-glutamate	-0.039617	0.2082	-0.027338	-0.05546	0.025222	-0.0063743	-0.039751	0.029931	-0.017058	-0.025977	0.017303	0.0072703
Alanine	-0.10956	-0.038359	0.015457	-0.059523	-0.006379	0.006001	0.044726	-0.012012	0.021575	0.0037917	-0.0030413	0.035272
Aminomalonic acid	-0.074801	-0.066103	0.15347	-0.24087	0.0066271	-0.20445	0.054881	0.19415	0.25293	0.041444	-0.043979	0.063073
Aspartate	-0.10375	0.034487	0.0057495	0.0073834	0.23666	-0.10559	0.09083	0.022541	-0.021493	0.0017109	-0.0039262	0.056076
Betaine	0.10054	-0.057354	-0.089636	-0.065005	-0.012403	-0.10948	-0.018362	-0.13003	-0.13817	0.082728	0.1053	-0.041028
Carbamoyl-aspartate	-0.07703	-0.15674	-0.019818	-0.026361	0.020314	0.10804	-0.0861	-0.076261	-0.1253	-0.01769	0.018991	0.00249
Cholesta-8,24-dien-3-ol, 3,5-,	0.063459	-0.013605	0.25766	-0.035088	-0.033769	-0.067966	-0.0089297	-0.011429	-0.17287	-0.080295	-0.18003	0.087394
Citrate	-0.093531	0.11639	0.047287	-0.061474	-0.0072364	-0.025985	-0.03817	0.041854	0.011527	-0.00065422	0.034762	0.039587
Cysteine	-0.1025	-0.087002	0.026333	0.026457	-0.00090153	-0.035642	0.0024778	0.03815	0.020965	-0.00016165	-0.0061371	0.0069654
Cysthathionine	-0.079249	-0.15251	-0.043603	-0.083758	-0.022782	0.036573	-0.034183	-0.026358	-0.030635	0.02843	0.021757	-0.015478
Decanoic acid	-0.085457	-0.13376	-0.030208	-0.094158	-0.13811	0.013584	-0.023171	0.019406	0.051966	-0.056127	0.012274	0.086219
Dehydroalanine	0.10412	-0.045974	0.089982	-0.047521	-0.0015782	-0.050208	-0.028504	-0.081272	-0.037898	0.020095	0.0060111	0.01229
Eicosanoic acid	0.10668	-0.059077	0.0024853	-0.05772	-0.022182	-0.05459	-0.0030889	0.011095	-0.065705	0.13994	0.03581	0.030592
Ergosta-7,22-dien-3-ol, 3,22E-,	0.063683	-0.013532	0.25961	-0.027928	-0.0099376	-0.02735	-0.0055514	-0.018599	-0.051443	-0.081826	0.31925	-0.0041015
Ergosterol	0.10039	-0.057448	0.010069	-0.045292	0.018927	-0.063259	-0.10289	-0.33137	0.21426	0.19987	-0.17833	0.0044774
Ergosterol_similar	0.063474	-0.012718	0.25876	-0.017074	-0.0032608	-0.0056988	-0.03996	-0.043758	-0.0039338	0.15476	-0.33449	-0.041263
Ethanolamine	-0.085068	-0.1439	0.025341	-0.045086	0.026746	0.012899	-0.015436	-0.014863	-0.011794	0.00038804	-0.0067213	0.012917
Fructose-6P	-0.11071	0.0019688	0.0049088	0.071923	-0.046057	-0.043203	-0.048063	0.043851	0.0085431	0.0025172	0.042244	-0.046084
Fumarate	-0.10813	0.029403	0.022324	-0.001909	0.072684	-0.042021	0.0074181	-0.084996	-0.087601	-0.21121	0.24271	0.021267
Galactinol	0.076575	-0.025934	0.19077	-0.0063401	0.017354	0.13042	0.070445	0.41078	-0.083514	-0.28029	-0.092494	0.026939
Galactinol_similar	-0.078731	0.14188	0.026013	-0.21003	0.035566	-0.026632	-0.040754	-0.039767	0.016172	0.048622	0.014935	-0.061527
Galactitol	-0.10595	0.065433	0.033979	-0.02413	0.0026594	-0.003746	-0.075139	0.037676	-0.0073288	0.0087847	0.036672	0.043542
Galactitol_similar	-0.001262	0.026095	0.3153	0.018084	-0.083441	0.042155	-0.065192	-0.029864	0.0064055	0.076758	-0.15502	0.034094
Galactose-6P	-0.016102	0.11615	0.023842	-0.4292	-0.11088	0.33811	0.35668	-0.089779	-0.14178	0.12758	0.15961	0.096407
Gentiobiose	-0.10931	-0.03572	0.034542	0.037818	-0.01078	-0.03812	-0.049017	0.040957	-0.0055035	-0.0028496	0.055586	0.010751
Gluconinc acid	-0.10517	0.041672	0.051453	-0.11952	-0.062499	-0.012295	-0.096268	0.12774	0.0515	-0.010538	0.0029446	-0.079159
Glucose	-0.086249	0.11387	-0.0082961	-0.25777	-0.041578	0.033596	0.0020223	0.037636	0.070836	-0.0040429	-0.0060657	-0.085469
Glucose-6P	-0.057452	0.068526	-0.01643	-0.25805	0.53284	-0.12645	-0.042784	0.08013	-0.011077	-0.020317	-0.077344	0.01266
Glutamate	-0.11149	-0.0032573	0.016059	-0.026493	-0.016139	-0.0055182	-0.048097	0.021258	-0.004036	-0.00075048	0.028474	-0.0069928
Glutamine	-0.088172	0.13702	-0.00010422	-0.056891	0.013107	-0.0092874	0.0030392	0.017293	0.0023257	-0.016614	0.018007	-0.081651
Glyceric acid	-0.090122	0.099204	0.10032	-0.0042269	-0.027164	-0.078563	-0.1622	0.024062	-0.13433	0.12724	0.2859	-0.023192
Glycerol-3P	0.074011	-0.15946	-0.056252	-0.044211	0.045508	0.0565	-0.10621	0.057374	-0.0047994	0.082762	0.13004	-0.018147
Glycine	-0.11114	-0.019661	0.018232	-0.0067898	-0.01602	0.01727	-0.027015	-0.0088495	-0.038299	-0.00095116	0.026806	0.030497
Glycolic acid	-0.10333	0.060545	-0.010811	-0.1398	-0.054448	0.070416	0.11102	-0.10916	0.037679	-0.053489	-0.045313	-0.025699
Hexacosanoic acid	0.092731	-0.035455	0.1641	-0.037863	0.00058818	-0.003193	0.014805	0.074468	-0.073291	-0.13431	0.29729	0.020426
Homoserine	-0.11077	-0.03007	0.010043	9.4054e-05	-0.022101	-0.007125	-0.00045269	0.0052126	0.00149	-0.0016689	0.015425	-0.018598
Lactate	-0.089188	0.068513	-0.0056941	0.13528	-0.32617	0.023447	0.16298	0.19606	-0.028985	-0.035175	-0.23843	-0.10034
Lanosterol	0.10449	-0.046636	0.086154	-0.045465	0.00067242	-0.020045	-0.0023064	0.037972	-0.10275	0.067322	-0.050299	0.0086415
Lauric acid	0.057591	-0.11513	-0.21391	-0.036142	0.0025936	0.037138	0.025445	0.19412	0.027566	-0.052011	0.054529	-0.02408
Leucine	-0.097541	-0.1005	0.040303	-0.017163	-0.074425	-0.026831	-0.030227	0.033569	0.09076	0.14641	-0.0078072	-0.025495
L-kynurenine	-0.046315	0.20369	-0.024038	-0.0087591	0.017243	-0.01771	0.00061974	0.019485	-0.024435	-0.036701	0.047268	0.033256
Lysine	-0.08369	0.14348	0.0067208	-0.12083	0.01335	0.032062	-0.01343	2.033e-05	-0.0078421	-0.0065421	-0.0024558	0.0076386
Malate	-0.11165	0.0036308	0.011198	-0.0067605	0.0025084	-0.036433	-0.018032	0.025486	0.010259	-0.0019883	0.00031564	0.030579
Mannose	0.050307	0.056764	0.26906	0.041734	0.0075922	-0.11037	-0.028577	0.067328	-0.045503	0.13809	0.093771	-0.023049
Mannose-6P	-0.089061	-0.092105	0.022355	0.25331	-0.093557	-0.05926	0.20194	-0.044675	0.0063122	-0.0037737	0.079303	-0.0090161
Melibiose	-0.084719	-0.14319	0.025539	-0.059521	0.00018706	-0.045224	0.021053	0.04174	0.076002	0.019438	-0.013972	-0.04111
Myo-inositol	0.10357	-0.076169	0.009711	-0.087161	0.0075716	-0.0059142	-0.014717	0.072778	-0.04492	0.12333	0.085794	0.062481
Myo-inositol-P	0.10097	-0.023846	0.067672	0.15508	0.049615	0.11519	0.12055	0.10533	0.1873	0.19621	0.19918	-0.091417
Nicotinamide	0.088571	-0.11604	-0.076911	-0.11366	0.025565	0.065584	0.055498	0.067272	0.12155	0.072701	0.070803	-0.0066207
Oleic acid	0.093636	-0.043006	0.12935	-0.011169	-0.0057763	0.059485	0.27041	0.049936	0.22988	-0.015861	0.16812	-0.0087284
Ornithine	-0.09722	0.10708	-0.00054166	-0.07462	0.026225	-0.028216	-0.051899	0.050198	0.012578	-0.012484	0.022086	-0.025876
Orotic acid	-0.087154	-0.13	0.0082131	-0.032822	0.14721	0.062257	-0.016947	-0.089762	-0.13775	-0.027819	-0.010413	0.12752
Palmitic acid	0.095186	-0.016975	-0.03014	-0.1065	-0.12361	-0.29803	0.067026	-0.014218	-0.26894	0.36205	-0.0024409	-0.074353
Palmitoleic acid	0.097357	-0.072715	0.081555	0.013815	0.088247	0.11332	0.11889	0.07437	0.21976	-0.062128	0.12241	0.024934
Pentacosanoic acid	0.063978	-0.013597	0.26025	-0.031079	-0.022273	-0.047603	-0.010226	-0.016932	-0.1132	-0.062167	-0.00066371	-0.10855
PEP	-0.11049	0.022878	0.0032536	-0.057401	0.054325	-0.031446	-0.022544	0.031348	0.0026508	-0.012591	0.0042634	-0.020149
Phenylalanine	-0.11149	-0.014996	0.013754	-0.009874	0.0013065	0.0009296	-0.019667	0.00062307	-0.020431	-0.0048265	0.021665	0.01748
Phosphocolamine	0.10211	-0.058164	-0.08265	-0.049058	0.0082379	-0.00096622	0.037078	0.14875	-0.15974	0.031315	0.1063	-0.018905
Proline	-0.08623	-0.13241	0.041026	-0.048933	0.0067317	-0.088614	0.0062999	0.0021629	0.16954	0.18384	-0.019287	-0.026957
Putrescine	-0.10038	-0.085728	0.016701	-0.024752	-0.1574	0.00070176	-0.0061814	0.037618	0.083643	0.025484	0.026519	-0.040277
Ribose	-0.10085	-0.093411	0.019291	-0.037267	0.05119	0.017129	0.046977	-0.043154	-0.030176	-0.0085688	-0.016802	0.056648
Sedoheptulose-7P	-0.099579	-0.048264	0.010938	0.17601	-0.038608	-0.16205	-0.19756	0.173	0.063723	0.023563	0.083353	-0.0019412
Serine	-0.014625	-0.15726	0.050123	0.27719	0.34495	-0.083183	0.31036	-0.019359	-0.16337	0.042106	0.028699	0.14685
Spermidine	-0.11002	-0.028308	0.01038	-0.032532	-0.030125	-0.043452	0.087393	0.026081	0.073447	0.012239	-0.0082273	0.018531
Squalene	0.099689	-0.041005	0.13063	-0.038259	0.0082451	0.00093428	-0.0018604	0.039148	-0.041761	0.014199	0.14326	-0.023934
Stearic acid	0.054907	-0.019645	-0.1414	-0.10349	-0.24537	-0.53611	0.11786	-0.12354	-0.056694	-0.14638	0.19979	-0.051503
Succinate	-0.10815	-0.05656	0.012768	-0.016187	0.0030997	-0.0043849	-0.011945	0.011542	-0.0066735	0.0023842	0.013389	-0.006296
Threonine	-0.10334	-0.064037	0.030706	0.13816	0.037711	-0.037356	0.1088	-0.040299	-0.025163	0.014345	0.0038596	0.03198
Trehalose	-0.095044	-0.11438	-0.026828	-0.053668	-0.037116	-0.02086	-0.012621	0.064156	0.044482	0.0099651	0.014185	0.00014981
Tryptophan	-0.11094	0.026436	0.0023918	-0.017382	0.029654	0.0016358	0.011558	-0.013358	-0.031265	-0.01636	0.0071501	0.041323
Tyrosine	-0.10582	0.071855	0.0094345	-0.027858	-0.0087191	0.012107	-0.013617	-0.0046546	-0.024607	-0.011534	0.02739	0.042393
Tyrosol	-0.093836	0.052559	0.00071926	-0.047868	0.13637	-0.26904	0.25476	0.16484	0.25053	0.035838	-0.069882	-0.045812
Urea	0.07713	-0.026405	0.16712	-0.029489	-0.0081104	-0.10528	-0.11173	-0.41419	0.26691	-0.43746	0.022755	-0.084942
Valine	-0.10869	-0.039754	0.019243	0.07728	0.048269	-0.019914	0.04651	-0.037627	-0.054057	0.016287	0.018495	0.013856
Xanthurenic acid	-0.081093	0.14363	0.0261	0.14862	0.040826	-0.077522	0.040711	0.016599	0.0044331	0.020905	0.048823	-0.06348
Pyruvate	-0.10886	-0.048093	0.020429	0.037606	-0.0042633	-0.010614	-0.0098092	0.0049488	-0.014047	0.00084706	0.036492	0.0067605
CMP	-0.085607	-0.14352	-0.0079769	-0.043777	-0.024577	0.0075635	-0.029117	0.023458	0.023079	0.0065301	0.007042	0.047996
UMP	-0.1075	-0.061045	0.011382	-0.0035371	-0.026185	0.010594	-0.02026	-0.0017633	-0.016574	-0.0071991	0.016981	0.042345
Uracil	-0.10532	-0.074528	0.01163	-0.013386	-0.03425	0.0064584	-0.018241	0.0065701	0.0011904	0.0013649	0.01535	0.051363
Adenine	-0.10451	-0.07452	0.03803	-0.013223	-0.010473	0.017485	-0.051106	0.015122	-0.014448	-0.0073545	0.032662	-0.020243
Guanine	-0.064956	0.18078	-0.0054942	0.072595	0.0040687	-0.015061	0.065275	-0.011218	-0.034207	0.010522	0.042198	-0.010734
Glutathione	0.020827	-0.2149	-0.058925	-0.081617	-0.0044655	0.029323	-0.046555	0.022915	0.035415	0.013665	0.00252	0.018046
Cytidine	0.032647	-0.11809	0.25483	-0.055854	-0.027955	0.0068688	-0.037481	-0.020821	-0.033275	0.033748	0.033688	0.075192
Cytosine	0.05522	-0.14428	-0.13986	-0.091558	-0.11487	-0.080357	-0.0034989	0.183	-0.3116	-0.30185	-0.18612	0.079971
AMP	-0.034947	-0.21191	-0.0082992	-0.068054	-0.017254	0.017087	-0.037572	0.014339	0.051805	0.011859	0.021065	-0.015224
Hypoxanthine	-0.10382	-0.082266	0.011082	-0.0158	-0.038412	0.015131	-0.026554	-4.3981e-06	-0.0012466	0.0018724	0.02185	0.010934
IMP	-0.08276	0.14517	-0.025309	0.04482	-0.0079193	-0.11993	0.044038	0.052565	0.059035	0.03198	0.015279	-0.046283
GMP	-0.10504	-0.076742	0.010193	-0.0034257	-0.024352	0.007407	-0.0088534	-0.0061283	-0.0012173	-0.0025695	0.0086244	0.053207
Xanthine	-0.10436	-0.079538	0.014911	-0.010161	-0.030648	0.013557	-0.024772	-0.0045959	-0.0088017	-0.00059212	0.016859	0.010015
dAMP	-0.10917	-0.04449	0.010622	-0.0048686	-0.04519	0.041332	-0.019248	-0.033711	-0.033623	-0.012725	0.044739	0.0071692
NADP	0.097588	-0.056107	0.12539	-0.062341	-0.070538	0.025341	-0.01612	0.018539	0.096766	-0.062075	0.089083	-0.016081
Uridine	-0.10066	-0.0895	0.054669	-0.019829	-0.025404	0.017287	-0.025682	-0.016531	-0.015834	-0.0035876	0.017187	0.0059503
NAD	0.10349	-0.059018	-0.084794	-0.037588	0.025251	0.019233	-0.0029904	0.044248	0.020925	0.014636	-0.00094842	0.013247
GSSG	-0.10613	-0.067868	0.026027	-0.0012614	-0.031336	0.016319	-0.02041	0.010581	-0.0078282	-0.0040891	0.02735	-0.013503
Adenosine	-0.10942	-0.04488	0.013598	0.0038874	-0.028837	0.010568	-0.014694	-0.0090125	-0.017919	-0.0046975	0.021281	0.024847
Guanosine	-0.10588	-0.062469	0.049784	-0.0093783	-0.040423	0.011528	-0.010603	-0.0090248	-0.013057	0.0082581	0.022001	-0.0013096
Inosine	-0.11026	0.019322	0.041814	0.032489	-0.02556	-0.0064189	0.0041786	0.011626	-0.042825	0.016804	0.034922	0.026642
Xanthosine	-0.11101	0.02337	0.014314	0.026873	-0.020087	-0.0057454	0.016339	-0.0024956	-0.024894	-0.0050245	0.0090604	-0.0076993
Arginine	-0.10484	-0.077364	0.0041407	-0.010329	-0.041999	0.011281	-0.0092518	-0.0012336	0.0019746	0.0043856	0.019599	-0.0033038
Asparagine	-0.11119	-0.0046021	0.029711	0.024826	-0.0031232	0.015588	-0.0052042	-0.028917	-0.047718	-0.015398	0.020056	-0.0036179
Citrulline	-0.022832	0.21204	0.071412	0.075826	0.0085483	-0.029116	0.0675	-0.023765	-0.037178	-0.022786	0.082745	-0.02517
Histidine	-0.11133	-0.0055453	0.025286	0.022827	-0.0087779	0.012545	0.017203	-0.031253	-0.036434	-0.0095247	0.022695	0.010472
Isoleucine	-0.11055	-0.032353	0.014825	0.0077659	-0.013787	0.0055974	0.003504	-0.012979	-0.020015	-0.0071162	0.016336	-0.0036284
Methionine	-0.10344	-0.083951	0.016809	-0.032008	-0.023342	0.00087299	-0.010456	-0.00064286	0.0019901	0.0041891	0.011301	0.036674
Argininosuccinate	-0.097278	-0.10681	0.0336	-0.038534	0.018396	-0.0049788	0.047807	-0.028668	0.042866	0.0077255	-0.049152	0.016782
