# Supplementary material for: Heat Stress-Induced Metabolic Remodeling in Saccharomyces cerevisiae
Source: Metabolites. 2019 Nov 5;9(11):266. doi: 10.3390/metabo9110266 (PMC6918159; doi:10.3390/metabo9110266)
Supplement: Supplementary file 1 [file metabolites-09-00266-s001.zip › Supplementary table 2-MRM transitions.xlsx]

## Sheet: Purine and pyrimidine metabolis
Dynamic MRM
Compound Name	Precursor Ion	Product Ion	Ret Time (min)	Delta Ret Time	Fragmentor	Collision Energy	Cell Accelerator Voltage	Polarity
Adenine	136.1	92.1	2.1	3	100	45	4	Positive
Adenine	136.1	65.1	2.1	3	100	50	4	Positive
Adenine	136.1	55.1	2.1	3	100	50	4	Positive
Adenine	136.1	119.1	2.1	3	100	21	4	Positive
Adenosine	268.1	136.1	6.9	3	110	13	4	Positive
Adenosine	268.1	119.1	6.9	3	110	49	4	Positive
Adenosine	268.1	92.1	6.9	3	110	60	4	Positive
Adenosine	268.1	67.1	6.9	3	110	60	4	Positive
AMP	348.1	136.1	2.9	3	140	17	4	Positive
AMP	348.1	97.1	2.9	3	140	29	4	Positive
cAMP	330.1	312.1	7.6	3	140	16	4	Positive
cAMP	330.1	136.1	7.6	3	140	24	4	Positive
cAMP	330.1	97.1	7.6	3	140	24	4	Positive
Carbamoyl-Asp	177.1	134.1	1.4	2	66	4	4	Positive
Carbamoyl-Asp	177.1	88.1	1.4	2	66	12	4	Positive
Carbamoyl-Asp	177.1	74.1	1.4	2	66	20	4	Positive
CMP	324.1	112.1	1.5	2	98	12	4	Positive
CMP	324.1	97.1	1.5	2	98	28	4	Positive
Cytidine	244.1	112.1	2.4	2	79	8	4	Positive
Cytidine	244.1	94.9	2.4	2	79	40	4	Positive
Cytidine	244.1	69	2.4	2	79	40	4	Positive
Cytosine	112.1	95.1	3	3	120	20	4	Positive
Cytosine	112.1	69.1	3	3	120	20	4	Positive
Cytosine	112.1	52.1	3	3	120	36	4	Positive
dAMP	332.1	136.1	4.9	3	104	12	4	Positive
dAMP	332.1	119.1	4.9	3	104	40	4	Positive
dAMP	332.1	81.1	4.9	3	104	36	4	Positive
dCMP	308.1	112.1	2.4	3	91	4	4	Positive
dCMP	308.1	95.1	2.4	3	91	40	4	Positive
dCMP	308.1	81.1	2.4	3	91	28	4	Positive
dCytidine	228.1	117	3.4	3	72	8	4	Positive
dCytidine	228.1	112.1	3.4	3	72	4	4	Positive
dCytidine	228.1	95.1	3.4	3	72	40	4	Positive
Dihydroorotic acd	159.1	113.1	3.6	10	59	8	4	Positive
Dihydroorotic acd	159.1	74.1	3.6	10	59	12	4	Positive
Dihydroorotic acd	159.1	70.1	3.6	10	59	16	4	Positive
Glutathione	308.1	233.1	2.4	3	80	10	4	Positive
Glutathione	308.1	179.1	2.4	3	80	10	4	Positive
Glutathione	308.1	162	2.4	3	80	20	4	Positive
Glutathione	308.1	76	2.4	3	80	20	4	Positive
GMP	364.1	152.1	3.6	3	130	9	4	Positive
GMP	364.1	135.1	3.6	3	130	53	4	Positive
GMP	364.1	110.1	3.6	3	130	60	4	Positive
GMP	364.1	97.1	3.6	3	130	25	4	Positive
GSSG	613.2	484.1	6	3	80	15	4	Positive
GSSG	613.2	355.1	6	3	80	20	4	Positive
GSSG	613.2	231	6	3	80	30	4	Positive
Guanine	152.1	135.1	2.1	2	100	30	4	Positive
Guanine	152.1	110.1	2.1	2	100	30	4	Positive
Guanine	152.1	80.1	2.1	2	100	40	4	Positive
Guanine	152.1	55.1	2.1	2	100	40	4	Positive
Guanosine	284.1	152.1	7.5	2	90	9	4	Positive
Guanosine	284.1	135.1	7.5	2	90	41	4	Positive
Guanosine	284.1	110.1	7.5	2	90	25	4	Positive
Guanosine	284.1	55.1	7.5	2	90	40	4	Positive
Hypoxanthine	137.1	119.1	3.3	3	130	17	4	Positive
Hypoxanthine	137.1	110.1	3.3	3	130	21	4	Positive
Hypoxanthine	137.1	82.1	3.3	3	130	25	4	Positive
Hypoxanthine	137.1	55.1	3.3	3	130	30	4	Positive
IMP	349.1	137.1	3.35	3	100	9	4	Positive
IMP	349.1	119.1	3.35	3	100	60	4	Positive
IMP	349.1	97.1	3.35	3	100	17	4	Positive
Inosine	269.1	137.1	6.9	3	80	9	4	Positive
Inosine	269.1	119.1	6.9	3	80	45	4	Positive
Inosine	269.1	110.1	6.9	3	80	45	4	Positive
Inosine	269.1	94.1	6.9	3	80	45	4	Positive
NAD+	664.1	542.1	5.8	3	80	10	3	Positive
NAD+	664.1	524.1	5.8	3	80	20	3	Positive
NAD+	664.1	428	5.8	3	80	20	3	Positive
NAD+	664.1	136.1	5.8	3	80	40	3	Positive
NADH	666.1	649.1	8	30	80	10	3	Positive
NADH	666.1	514.1	8	30	80	30	3	Positive
NADH	666.1	302.1	8	30	80	40	3	Positive
NADH	666.1	136.1	8	30	80	40	3	Positive
NADP+	744.1	622	5	30	80	15	3	Positive
NADP+	744.1	604	5	30	80	40	3	Positive
NADP+	744.1	508	5	30	80	40	3	Positive
NADP+	744.1	136	5	30	80	40	3	Positive
Orotic acd	157.1	139.1	1.7	2	79	8	4	Positive
Orotic acd	157.1	111.1	1.7	2	79	16	4	Positive
Orotic acd	157.1	68.1	1.7	2	79	24	4	Positive
Thymidine	243.1	127.1	8.7	3	66	4	4	Positive
Thymidine	243.1	117.1	8.7	3	66	4	4	Positive
Thymidine	243.1	99.1	8.7	3	66	12	4	Positive
Thymidine	243.1	81.1	8.7	3	66	0	4	Positive
TMP	323.1	207.1	5.8	3	68	0	4	Positive
TMP	323.1	197.1	5.8	3	68	0	4	Positive
TMP	323.1	127.1	5.8	3	68	24	4	Positive
TMP	323.1	81.1	5.8	3	68	16	4	Positive
UMP	325.1	213.1	1.8	2	86	4	4	Positive
UMP	325.1	113.1	1.8	2	86	28	4	Positive
UMP	325.1	97.1	1.8	2	86	12	4	Positive
UMP	325.1	69.1	1.8	2	86	40	4	Positive
Uracil	113.1	96.1	2	2	93	16	4	Positive
Uracil	113.1	70.2	2	2	93	16	4	Positive
Uracil	113.1	40	2	2	93	36	4	Positive
Uridine	245.1	133	5	3	44	4	4	Positive
Uridine	245.1	113.1	5	3	44	4	4	Positive
Uridine	245.1	96	5	3	44	40	4	Positive
Uridine	245.1	70	5	3	44	36	4	Positive
Xanthine	153.1	136.1	4.4	2	130	13	4	Positive
Xanthine	153.1	110.1	4.4	2	130	17	4	Positive
Xanthine	153.1	81.1	4.4	2	130	25	4	Positive
Xanthine	153.1	55.1	4.4	2	130	33	4	Positive
Xanthosine	285.1	153.1	7.5	3	80	5	4	Positive
Xanthosine	285.1	136.1	7.5	3	80	33	4	Positive
Xanthosine	285.1	110.1	7.5	3	80	40	4	Positive
Xanthosine	285.1	57.1	7.5	3	80	40	4	Positive
XMP	365.1	153.1	4.3	3	100	10	4	Positive
XMP	365.1	136.1	4.3	3	100	30	4	Positive
XMP	365.1	97.1	4.3	3	100	20	4	Positive
XMP	365.1	69.1	4.3	3	100	30	4	Positive

## Sheet: Amino acid metabolism
Dynamic MRM
Compound Name	Precursor Ion	Product Ion	Ret Time (min)	Delta Ret Time	Fragmentor	Collision Energy	Cell Accelerator Voltage	Polarity
Alanine	90.1	44.1	3.38	2	45	9	3	Positive
Arginine	175.1	130.1	5.4	2	100	9	3	Positive
Arginine	175.1	116.1	5.4	2	100	9	3	Positive
Arginine	175.1	70.1	5.4	2	100	25	3	Positive
Arginine	175.1	60.1	5.4	2	100	13	3	Positive
Arginine+10	185.1	138.1	5.4	2	100	9	3	Positive
Arginine+10	185.1	122.1	5.4	2	100	9	3	Positive
Arginine+10	185.1	75.1	5.4	2	100	25	3	Positive
Arginine+10	185.1	64.1	5.4	2	100	13	3	Positive
Argininosuccinate	291.1	246.1	6	6	105	17	4	Positive
Argininosuccinate	291.1	176.1	6	6	105	17	4	Positive
Argininosuccinate	291.1	158.1	6	6	105	13	4	Positive
Argininosuccinate	291.1	116.1	6	6	105	17	4	Positive
Asparagine	133.1	87.1	4.6	2	50	5	3	Positive
Asparagine	133.1	74.1	4.6	2	50	13	3	Positive
Asparagine	133.1	46.1	4.6	2	50	17	3	Positive
Asparagine	133.1	44.1	4.6	2	50	17	3	Positive
Aspartate	134	88.1	4.06	2	50	5	3	Positive
Aspartate	134	74.1	4.06	2	50	9	3	Positive
Aspartate	134	46.1	4.06	2	50	13	3	Positive
Aspartate	134	43.1	4.06	2	50	21	3	Positive
Aspartate+5	139.1	92.1	4.06	2	60	8	3	Positive
Aspartate+5	139.1	77.1	4.06	2	60	12	3	Positive
Aspartate+5	139.1	48.1	4.06	2	60	20	3	Positive
Aspartate+5	139.1	45.1	4.06	2	60	24	3	Positive
Citrulline	176.2	159.1	4.58	2	72	5	4	Positive
Citrulline	176.2	113.1	4.58	2	72	13	4	Positive
Citrulline	176.2	70.1	4.58	2	72	25	4	Positive
Citrulline+7	183.2	165.1	4.58	2	72	5	4	Positive
Citrulline+7	183.2	120.1	4.58	2	72	13	4	Positive
Citrulline+7	183.2	75.1	4.58	2	72	25	4	Positive
Citrulline+9	185.2	167.1	4.58	2	72	5	4	Positive
Citrulline+9	185.2	120.1	4.58	2	72	13	4	Positive
Citrulline+9	185.2	75.1	4.58	2	72	25	4	Positive
Cysteine	122	87	5	6	50	9	3	Positive
Cysteine	122	76.1	5	6	50	9	3	Positive
Cysteine	122	59.1	5	6	50	21	3	Positive
Cysteine	122	43.1	5	6	50	33	3	Positive
Glutamate	148.1	130.1	3.72	2	70	5	3	Positive
Glutamate	148.1	102.1	3.72	2	70	5	3	Positive
Glutamate	148.1	84.1	3.72	2	70	13	3	Positive
Glutamate	148.1	56.1	3.72	2	70	29	3	Positive
Glutamine	147.1	130.1	4.24	2	70	5	3	Positive
Glutamine	147.1	56.1	4.24	2	70	33	3	Positive
Glutamine	147.1	41.1	4.24	2	70	29	3	Positive
Glycine	76	30.3	3.57	2	40	5	3	Positive
Histidine	156.1	110.1	5.57	2	80	9	3	Positive
Histidine	156.1	93.1	5.57	2	80	25	3	Positive
Histidine	156.1	83.1	5.57	2	80	25	3	Positive
Histidine	156.1	56.1	5.57	2	80	37	3	Positive
Isoleucine	132.1	86.1	2.2	2	50	5	3	Positive
Isoleucine	132.1	69.1	2.2	2	50	25	3	Positive
Isoleucine	132.1	69.1	2.2	2	50	13	3	Positive
Isoleucine	132.1	44.2	2.2	2	50	25	3	Positive
Leucine	132.1	86.1	2.4	2	60	5	3	Positive
Leucine	132.1	44.1	2.4	2	60	21	3	Positive
Leucine	132.1	43.2	2.4	2	60	25	3	Positive
Leucine	132.1	30.1	2.4	2	60	13	3	Positive
Lysine	147.1	130.1	5.6	3	70	5	3	Positive
Lysine	147.1	84.1	5.6	3	70	13	3	Positive
Lysine	147.1	67.1	5.6	3	70	25	3	Positive
Lysine	147.1	56.1	5.6	3	70	33	3	Positive
Methionine	150.1	133.1	2.7	2	60	5	3	Positive
Methionine	150.1	104.1	2.7	2	60	5	3	Positive
Methionine	150.1	61.1	2.7	2	60	21	3	Positive
Methionine	150.1	56.1	2.7	2	60	13	3	Positive
Ornithine	133.1	116.1	6	2	67	5	4	Positive
Ornithine	133.1	115.1	6	2	67	5	4	Positive
Ornithine	133.1	70.1	6	2	67	17	4	Positive
Ornithine+7	140.1	122.1	6	2	67	5	4	Positive
Ornithine+7	140.1	75.1	6	2	67	17	4	Positive
Phenylalanine	166.1	120.1	2.34	2	70	9	3	Positive
Phenylalanine	166.1	103.1	2.34	2	70	29	3	Positive
Phenylalanine	166.1	91.1	2.34	2	70	37	3	Positive
Phenylalanine	166.1	77.1	2.34	2	70	40	3	Positive
Proline	116.1	70.1	2.99	2	70	13	3	Positive
Proline	116.1	68.1	2.99	2	70	33	3	Positive
Proline	116.1	43.1	2.99	2	70	33	3	Positive
Proline	116.1	28.1	2.99	2	70	37	3	Positive
Proline+6	122.1	75.1	2.99	2	70	13	3	Positive
Proline+6	122.1	73.1	2.99	2	70	33	3	Positive
Proline+6	122.1	46.1	2.99	2	70	33	3	Positive
Serine	106.1	88.1	4.3	2	50	5	3	Positive
Serine	106.1	70.1	4.3	2	50	9	3	Positive
Serine	106.1	60.1	4.3	2	50	5	3	Positive
Serine	106.1	42.1	4.3	2	50	21	3	Positive
Spermidine	146.2	84.1	7.4	2	50	20	3	Positive
Spermidine	146.2	72.1	7.4	2	50	10	3	Positive
Spermidine+6	152.2	89.1	7.4	2	50	20	3	Positive
Spermidine+6	152.2	77.1	7.4	2	50	10	3	Positive
Threonine	120.1	102.1	3.78	2	50	5	3	Positive
Threonine	120.1	74.1	3.78	2	50	5	3	Positive
Threonine	120.1	57	3.78	2	50	17	3	Positive
Threonine	120.1	56.1	3.78	2	50	13	3	Positive
Tryptophan	205.1	188.1	2.4	2	70	5	3	Positive
Tryptophan	205.1	146.1	2.4	2	70	13	3	Positive
Tryptophan	205.1	118.1	2.4	2	70	25	3	Positive
Tryptophan	205.1	91.1	2.4	2	70	40	3	Positive
Tyrosine	182.1	165.1	2.95	2	60	5	3	Positive
Tyrosine	182.1	136.1	2.95	2	60	9	3	Positive
Tyrosine	182.1	123.1	2.95	2	60	13	3	Positive
Tyrosine	182.1	91	2.95	2	60	29	3	Positive
Valine	118.1	72.1	2.79	2	50	5	3	Positive
Valine	118.1	57.1	2.79	2	50	29	3	Positive
Valine	118.1	55.1	2.79	2	50	17	3	Positive
Valine	118.1	29.1	2.79	2	50	29	3	Positive
