# Supplementary material for: Heat Stress-Induced Metabolic Remodeling in Saccharomyces cerevisiae
Source: Metabolites. 2019 Nov 5;9(11):266. doi: 10.3390/metabo9110266 (PMC6918159; doi:10.3390/metabo9110266)
Supplement: Supplementary file 1 [file metabolites-09-00266-s001.zip › Supplementary table 3-Data processing GC LC-MS.xlsx]

## Sheet: Raw data
Unique ID	Retention time	Filename	Compound	Derivatization	Matchfactor (>750)	RI Database	RI Experiment	RI difference	Nr. of peaks	BLANK1	BLANK2	BLANK3	MT1_1	MT1_2	MT1_3	MT3_1	MT3_2	MT3_3	SN1_1	SN1_2	SN1_3	SN3_1	SN3_2	SN3_3	Comments
SC8_75mz_980.2_1	10.1533	BLANK1					980.212	#DIV/0!	25	691854	654289	644336	0	0	55590	0	0	0	0	0	0	0	0	0	11
SC103_57mz_1009.3_7	10.9477	BLANK1					1009.28	#DIV/0!	9	16056	17127	0	0	0	0	7388	0	0	0	0	0	0	0	0	12
SC177_73mz_1032.2_10	11.5743	BLANK1					1032.22	#DIV/0!	7	20279	11566	8883	0	0	0	0	0	0	0	0	0	0	0	0	12
SC344_58mz_1083.4_22	12.9719	BLANK1					1083.36	#DIV/0!	3	16212	13785	13913	0	0	0	0	0	0	0	0	0	0	0	0	12
SC387_73mz_1096.7_24	13.3351	BLANK1					1096.66	#DIV/0!	18	16682	16353	14918	0	73828	0	0	0	0	0	0	0	0	0	0	11
SC404_75mz_1101.7_25	13.4735	BLANK1					1101.72	#DIV/0!	16	39383	0	42262	0	0	0	0	0	0	0	0	0	0	0	0	12
SC481_73mz_1125.5_28	14.1236	BLANK1					1125.51	#DIV/0!	35	123758	115965	106097	0	0	0	0	0	0	0	0	0	0	0	0	12
SC571_117mz_1153.0_31	14.8752	BLANK1					1153.02	#DIV/0!	7	15607	9281	0	0	0	0	0	0	0	0	0	0	0	0	0	12
SC593_85mz_1159.8_34	15.0606	BLANK1					1159.8	#DIV/0!	22	428532	0	364597	0	0	0	0	0	0	0	0	0	0	0	0	12
SC679_50mz_1186.1_36	15.7804	BLANK1					1186.14	#DIV/0!	1	942	3319	0	0	0	0	0	0	1716	0	0	0	0	0	0	12
SC733_57mz_1202.8_39	16.2359	BLANK1					1202.81	#DIV/0!	16	42374	38240	35425	0	0	0	0	0	0	0	0	0	0	0	0	12
SC777_73mz_1216.3_40	16.6041	BLANK1					1216.29	#DIV/0!	36	76540	57661	70924	0	0	0	0	0	0	0	0	0	0	0	0	12
SC808_73mz_1225.9_42	16.8667	BLANK1					1225.9	#DIV/0!	6	8065	0	0	0	0	0	0	0	0	0	0	0	0	0	0	12
SC889_73mz_1250.7_46	17.5437	BLANK1					1250.68	#DIV/0!	18	40949	0	28867	0	0	0	0	0	0	0	0	0	0	0	0	12
SC892_154mz_1251.5_47	17.5671	BLANK1					1251.53	#DIV/0!	4	4398	2685	0	0	0	0	0	0	0	0	0	0	0	0	0	12
SC914_166mz_1258.2_49	17.7483	BLANK1					1258.16	#DIV/0!	3	6091	0	4756	0	0	0	0	0	6949	0	0	6965	0	0	0	12
SC945_157mz_1267.9_50	18.0151	BLANK1					1267.93	#DIV/0!	8	30045	0	32413	0	0	0	0	0	0	0	0	0	0	0	0	12
SC998_205mz_1283.9_54	18.4513	BLANK1					1283.89	#DIV/0!	19	77847	0	77264	0	0	0	0	0	0	0	0	0	0	0	0	12
SC998_147mz_1283.9_55	18.4513	BLANK1					1283.89	#DIV/0!	23	129542	134979	141926	0	0	0	0	0	0	0	0	0	0	0	0	12
SC1063_211mz_1304.2_57	19.005	BLANK1					1304.15	#DIV/0!	6	3154	6558	4583	0	0	0	0	0	0	0	0	0	0	0	0	12
SC1102_199mz_1316.3_59	19.3363	BLANK1					1316.28	#DIV/0!	12	43021	0	34759	0	0	33010	0	33397	0	0	0	0	0	0	0	10
SC1102_75mz_1316.3_60	19.3363	BLANK1					1316.28	#DIV/0!	26	104275	0	92637	0	0	67300	0	0	0	0	0	0	0	0	0	11
SC1109_184mz_1318.2_61	19.3875	BLANK1					1318.15	#DIV/0!	7	7896	5654	0	7223	0	8096	0	0	0	0	0	0	0	0	0	12
SC1128_73mz_1324.1_62	19.5494	BLANK1					1324.08	#DIV/0!	7	7746	0	9078	12097	0	0	0	0	0	0	4841	0	0	0	10167	10
SC1147_75mz_1330.0_63	19.7113	BLANK1					1330	#DIV/0!	33	72200	77163	70133	0	0	0	0	0	0	0	0	0	0	0	0	12
SC1211_200mz_1349.6_67	20.2473	BLANK1					1349.62	#DIV/0!	3	3734	3528	0	0	0	0	0	0	0	0	0	0	0	0	0	12
SC1231_73mz_1355.4_68	20.4059	BLANK1					1355.42	#DIV/0!	14	22718	19262	27412	0	0	0	0	0	0	0	0	0	0	0	0	12
SC1372_57mz_1398.9_72	21.5945	BLANK1					1398.92	#DIV/0!	13	35513	39149	31687	0	0	0	0	0	0	0	0	0	0	0	0	12
SC1383_82mz_1402.7_73	21.6893	BLANK1					1402.65	#DIV/0!	13	12284	10640	0	0	0	0	0	0	0	0	0	0	0	0	0	12
SC1469_130mz_1431.9_76	22.4091	BLANK1					1431.91	#DIV/0!	9	19585	21176	0	0	0	0	0	0	0	0	0	0	0	0	0	12
SC1561_174mz_1463.3_79	23.1817	BLANK1					1463.31	#DIV/0!	62	204749	204909	206153	256608	0	160205	211847	202204	303774	0	232608	0	211590	184813	0	4
SC1578_272mz_1469.1_80	23.3234	BLANK1					1469.07	#DIV/0!	9	10675	12156	0	0	0	0	0	0	0	11815	0	0	0	16175	0	10
SC1665_140mz_1498.9_83	24.0566	BLANK1					1498.87	#DIV/0!	29	62598	51058	60181	0	71356	0	0	0	0	0	0	0	0	0	0	11
SC1738_191mz_1523.5_85	24.6623	BLANK1					1523.48	#DIV/0!	3	6223	7783	6185	0	7907	0	6142	7289	0	0	0	0	0	0	0	12
SC1925_166mz_1587.4_90	26.2351	BLANK1					1587.4	#DIV/0!	6	3807	3526	0	0	0	5004	0	0	0	0	0	0	0	0	5603	12
SC1949_73mz_1595.4_91	26.4306	BLANK1					1595.35	#DIV/0!	26	28042	24565	0	0	27349	0	0	0	0	0	0	0	0	0	0	11
SC2050_73mz_1633.4_93	27.2829	BLANK1					1633.4	#DIV/0!	4	5292	1311	0	0	0	0	0	0	0	0	0	0	0	0	0	12
SC2236_451mz_1704.0_96	28.8423	BLANK1					1704	#DIV/0!	9	12109	23271	0	0	0	0	0	0	0	0	0	9318	10846	0	0	11
SC2386_140mz_1761.0_97	30.1006	BLANK1					1760.96	#DIV/0!	73	187396	168888	168533	193507	0	0	187953	173859	228437	0	0	0	0	0	0	8
SC2676_298mz_1878.9_100	32.5392	BLANK1					1878.87	#DIV/0!	5	7465	0	0	0	0	0	0	0	0	0	0	0	0	0	8328	12
SC2679_149mz_1880.0_101	32.5618	BLANK1					1880	#DIV/0!	2	3223	3216	0	0	0	0	0	0	0	0	3472	0	0	0	0	12
SC2975_174mz_2004.6_102	35.044	BLANK1					2004.61	#DIV/0!	2	3775	3155	4713	2888	5731	0	0	0	0	0	0	0	0	0	0	12
SC3304_327mz_2156.2_106	37.8047	BLANK1					2156.22	#DIV/0!	4	4907	2565	0	65905	57425	63458	81298	43947	83643	28190	27092	0	10367	0	16052	2
SC3771_56mz_2386.7_109	41.7206	BLANK1					2386.74	#DIV/0!	45	77996	0	192934	0	0	0	0	0	0	0	0	185649	0	0	0	11
SC4094_73mz_2561.4_111	44.4334	BLANK1					2561.36	#DIV/0!	38	109734	0	88907	101001	174278	0	0	92213	149593	45855	110642	0	0	0	0	6
SC4570_73mz_2839.4_113	48.4164	BLANK1					2839.37	#DIV/0!	47	157634	0	80198	0	0	0	0	0	0	0	0	0	0	0	0	12
SC4844_227mz_3011.6_114	50.719	BLANK1					3011.59	#DIV/0!	20	114787	0	26420	0	124817	0	0	0	96430	0	0	0	0	0	60234	9
SC5581_441mz_3474.0_115	56.9015	BLANK1					3474.01	#DIV/0!	4	13432	0	8853	0	0	0	0	0	0	0	0	0	0	0	0	12
SC5659_397mz_3523.0_117	57.5566	BLANK1					3523.01	#DIV/0!	13	38781	0	28813	0	0	0	0	0	0	0	0	0	0	0	0	12
SC33_50mz_987.8_119	10.3603	BLANK2					987.788	#DIV/0!	1	0	2021	2441	1420	2745	1754	0	0	1801	965	1724	0	3858	2386	0	12
SC39_140mz_989.8_3	10.4156	BLANK2					989.812	#DIV/0!	20	68529	62491	58426	62150	83803	56791	61790	61754	79899	55491	50982	60505	59542	61284	58904	0
SC332_72mz_1079.6_20	12.8702	BLANK2					1079.64	#DIV/0!	3	7720	5137	4276	0	0	0	0	0	0	0	6082	0	0	9766	0	12
SC380_73mz_1094.4_23	13.2737	BLANK2					1094.41	#DIV/0!	60	243922	209487	212318	0	0	0	0	0	0	0	0	0	0	0	0	12
SC424_244mz_1108.1_26	13.647	BLANK2					1108.07	#DIV/0!	20	18945	25734	20466	0	0	0	0	0	0	0	0	0	0	0	0	12
SC957_91mz_1271.5_52	18.1139	BLANK2					1271.54	#DIV/0!	5	10176	10442	8731	0	0	0	0	7763	0	0	0	0	0	0	0	12
SC1098_256mz_1314.7_58	19.2942	BLANK2					1314.74	#DIV/0!	150	20573273	18782373	19469195	19670690	20684822	18022987	19329203	17702233	21630010	16789967	17409453	18426663	18044408	20067428	18157295	0
SC1728_180mz_1520.3_84	24.584	BLANK2					1520.3	#DIV/0!	164	13447471	14498785	13701699	14703049	14263988	14580045	14248616	14536304	14307009	13425269	13130567	11921749	14686457	13185307	13288647	0
SC1916_73mz_1584.1_89	26.1527	BLANK2					1584.06	#DIV/0!	23	32790	35484	0	0	0	0	0	0	0	0	0	0	0	0	0	12
SC2687_174mz_1883.2_137	32.6254	BLANK2					1883.18	#DIV/0!	1	0	2672	2163	0	6592	7642	0	0	0	0	0	0	0	0	0	12
SC2793_298mz_1927.6_138	33.5129	BLANK2					1927.59	#DIV/0!	3	0	2187	2416	0	0	0	0	0	0	0	0	0	3779	0	0	12
SC3924_383mz_2468.9_110	43.0063	BLANK2					2468.93	#DIV/0!	13	17784	31358	0	0	0	0	0	0	0	0	0	0	0	0	0	12
SC5414_385mz_3370.0_139	55.5113	BLANK2					3370.03	#DIV/0!	57	236024	317839	377160	0	0	0	0	0	0	0	0	0	498009	0	405376	10
SC5654_397mz_3519.8_116	57.5137	BLANK2					3519.8	#DIV/0!	3	4321	2490	0	0	0	0	0	0	0	0	0	0	0	0	0	12
SC46_105mz_992.0_120	10.4762	BLANK3					992.029	#DIV/0!	4	0	3138	3098	0	0	0	0	0	0	0	0	0	0	0	0	12
SC68_73mz_998.8_5	10.6616	BLANK3					998.814	#DIV/0!	95	2932643	3211881	3046405	2887533	3338263	2531607	2935296	2467083	3113719	2468059	2358169	2380069	2486446	2676274	2452414	0
SC132_103mz_1018.4_121	11.196	BLANK3					1018.37	#DIV/0!	11	43529	43012	36460	0	0	0	0	0	0	0	0	0	0	0	85505	11
SC217_73mz_1044.5_11	11.909	BLANK3					1044.46	#DIV/0!	23	49054	0	38046	0	63420	0	32817	0	52096	0	0	0	0	0	0	9
SC324_75mz_1077.2_122	12.8032	BLANK3					1077.19	#DIV/0!	9	0	11581	13704	0	0	0	0	0	0	16087	0	0	0	19699	0	10
SC341_147mz_1082.5_21	12.9475	BLANK3					1082.47	#DIV/0!	5	10913	0	11805	0	0	0	0	0	21502	0	0	0	0	0	0	11
SC652_129mz_1177.9_124	15.5564	BLANK3					1177.95	#DIV/0!	6	0	8199	5384	0	10638	0	0	0	0	0	0	0	0	0	0	11
SC706_73mz_1194.4_38	16.0069	BLANK3					1194.43	#DIV/0!	31	46602	54947	63546	0	0	0	0	0	0	0	0	0	0	0	0	12
SC809_73mz_1226.0_125	16.8684	BLANK3					1225.96	#DIV/0!	4	0	3208	3778	0	0	0	0	0	0	0	0	0	0	0	0	12
SC948_73mz_1268.8_51	18.0377	BLANK3					1268.75	#DIV/0!	105	1173069	1085200	1115617	0	0	0	0	0	0	0	0	0	0	0	0	12
SC1108_228mz_1317.9_126	19.3808	BLANK3					1317.91	#DIV/0!	7	0	0	8481	0	14415	0	0	0	0	0	0	0	0	0	0	11
SC1153_394mz_1331.8_64	19.7608	BLANK3					1331.81	#DIV/0!	22	32752	44192	37965	14342	22877	0	13767	22718	21483	0	0	0	16319	0	0	6
SC1367_218mz_1397.4_128	21.5534	BLANK3					1397.42	#DIV/0!	2	0	2371	2521	0	0	0	0	0	0	0	0	0	0	0	0	12
SC1520_73mz_1449.4_129	22.8386	BLANK3					1449.36	#DIV/0!	11	11270	10789	18831	0	0	0	0	0	0	0	0	0	0	0	0	12
SC1564_110mz_1464.3_130	23.2068	BLANK3					1464.33	#DIV/0!	10	0	14872	19041	0	0	0	0	0	0	0	0	0	0	0	0	12
SC1603_230mz_1477.5_81	23.5315	BLANK3					1477.52	#DIV/0!	8	10896	13379	10920	0	0	0	0	10470	0	0	0	0	0	13935	0	10
SC1741_288mz_1524.7_86	24.6916	BLANK3					1524.67	#DIV/0!	21	0	0	26237	0	0	0	0	0	0	0	0	0	0	0	0	12
SC1830_263mz_1555.2_87	25.4416	BLANK3					1555.16	#DIV/0!	18	41177	41055	44953	136366	199422	177825	166549	137976	183510	33558	32285	32762	27239	33776	25743	0
SC1924_166mz_1587.1_131	26.2284	BLANK3					1587.13	#DIV/0!	3	0	1161	3282	0	0	0	0	0	0	0	0	0	0	0	0	12
SC1955_57mz_1597.7_132	26.4885	BLANK3					1597.7	#DIV/0!	14	25537	21062	25788	0	0	0	0	0	0	0	0	0	0	0	0	12
SC1988_211mz_1610.0_92	26.767	BLANK3					1610.05	#DIV/0!	72	683976	450918	533304	122332	768273	191097	0	622275	591683	0	0	0	375002	0	360491	5
SC2103_73mz_1653.6_133	27.7283	BLANK3					1653.57	#DIV/0!	41	0	95069	81451	0	0	0	0	0	0	0	0	0	0	0	0	12
SC2235_451mz_1703.8_134	28.8373	BLANK3					1703.77	#DIV/0!	12	0	27193	31494	0	0	0	0	0	0	0	0	0	30663	0	0	11
SC2266_299mz_1715.6_135	29.0982	BLANK3					1715.58	#DIV/0!	4	0	6573	3771	0	0	0	4515	0	4335	0	0	0	0	0	0	12
SC2474_174mz_1794.2_98	30.8346	BLANK3					1794.19	#DIV/0!	19	40010	33862	37427	0	59650	0	73519	0	0	0	0	0	0	0	0	10
SC2676_298mz_1878.7_136	32.5367	BLANK3					1878.74	#DIV/0!	7	0	8057	10518	10907	0	9812	10128	0	0	0	0	0	0	0	0	10
SC4158_371mz_2596.1_112	44.9695	BLANK3					2596.08	#DIV/0!	6	3068	4379	4495	0	0	0	0	0	0	0	0	0	0	0	0	12
SC6021_647mz_3749.8_118	60.5883	BLANK3					3749.76	#DIV/0!	34	173649	116660	171173	100288	89531	0	0	117338	106764	218317	239473	266265	304890	326578	264866	2
SC32_126mz_987.6_140	10.3544	MT1_1					987.572	#DIV/0!	7	0	0	0	76185	36128	0	0	0	0	0	0	0	0	0	0	10
SC50_159mz_993.1_142	10.5054	MT1_1					993.098	#DIV/0!	2	0	0	0	2119	2332	0	0	0	0	0	0	0	0	0	0	12
SC152_184mz_1024.4_9	11.3602	MT1_1					1024.38	#DIV/0!	59	268091	238534	254330	228335	253377	220589	240870	213384	259317	214403	219260	208723	216778	251254	205549	0
SC169_93mz_1029.8_145	11.507	MT1_1					1029.75	#DIV/0!	5	0	0	0	6408	0	0	0	0	6858	0	0	0	0	0	0	12
SC240_73mz_1051.5_14	12.1017	MT1_1					1051.52	#DIV/0!	41	230854	228853	224099	187492	251111	184030	198868	194657	193978	225441	201567	169864	194432	190917	166127	0
SC289_77mz_1066.7_17	12.5153	MT1_1					1066.65	#DIV/0!	44	75405	83277	70493	198783	229417	255505	236187	203665	263130	0	53124	64966	0	66725	0	3
SC324_173mz_1077.1_150	12.8005	MT1_1					1077.09	#DIV/0!	1	0	0	0	3631	4755	6038	3724	3566	4395	6259	0	0	0	0	0	12
SC404_61mz_1101.8_154	13.4758	MT1_1					1101.8	#DIV/0!	11	0	0	0	25081	0	0	0	0	30881	0	0	0	0	0	0	10
SC457_73mz_1118.0_159	13.9179	MT1_1					1117.98	#DIV/0!	60	0	0	0	363793	369564	134085	235146	108663	295425	0	0	0	0	0	0	6
SC463_167mz_1119.6_160	13.9623	MT1_1					1119.61	#DIV/0!	6	0	0	0	7189	5852	0	0	0	0	0	0	0	0	0	0	12
SC473_173mz_1123.1_161	14.0571	MT1_1					1123.08	#DIV/0!	13	0	0	0	51418	57783	95241	63299	46734	52271	0	0	0	0	0	0	6
SC497_218mz_1130.3_29	14.2543	MT1_1					1130.29	#DIV/0!	17	58587	60297	66471	57592	63609	58462	70296	53178	55796	50339	37372	59724	57526	81454	52121	0
SC530_165mz_1140.5_162	14.5344	MT1_1					1140.55	#DIV/0!	10	0	0	0	20246	16668	13042	14361	10993	17196	0	0	0	0	0	0	6
SC545_154mz_1145.1_163	14.6594	MT1_1					1145.12	#DIV/0!	6	0	0	0	6303	17441	0	0	0	0	0	0	0	0	0	0	11
SC596_161mz_1160.7_164	15.0847	MT1_1					1160.68	#DIV/0!	5	0	0	0	5817	3663	0	0	0	0	0	0	0	0	0	0	12
SC618_73mz_1167.7_35	15.2752	MT1_1					1167.66	#DIV/0!	23	85577	85102	79653	90410	84062	79288	83674	96948	109978	60986	62221	77584	92782	95297	87085	0
SC635_187mz_1172.7_165	15.4127	MT1_1					1172.69	#DIV/0!	1	0	0	0	1218	2947	1443	2899	2472	0	4990	0	0	4206	0	0	12
SC673_86mz_1184.4_169	15.7323	MT1_1					1184.38	#DIV/0!	12	0	0	0	42767	75103	57093	106788	65132	189326	0	0	0	0	0	0	6
SC789_73mz_1220.0_41	16.7046	MT1_1					1219.97	#DIV/0!	85	6037920	6690399	6132558	1233430	1638567	891013	1343986	1944654	1520596	126047	0	129737	358579	50274	63139	1
SC859_147mz_1241.4_44	17.2901	MT1_1					1241.39	#DIV/0!	70	1480260	1091148	1135882	994351	1415881	581248	1052119	612784	1360269	415319	639648	842263	653241	1154049	771826	0
SC890_100mz_1251.0_175	17.5518	MT1_1					1250.97	#DIV/0!	20	0	0	0	88193	203821	0	113946	93289	174418	0	0	0	0	0	0	7
SC900_212mz_1254.1_176	17.6366	MT1_1					1254.08	#DIV/0!	7	0	0	0	13031	18444	0	0	16111	0	15680	0	20752	15441	0	0	6
SC906_110mz_1255.8_177	17.6827	MT1_1					1255.76	#DIV/0!	39	0	0	0	128092	169408	115574	155174	98547	124498	0	0	0	0	0	0	6
SC918_226mz_1259.5_178	17.7859	MT1_1					1259.54	#DIV/0!	4	0	0	0	3979	6665	0	1875	0	0	0	0	0	0	0	0	12
SC940_73mz_1266.4_179	17.9738	MT1_1					1266.42	#DIV/0!	48	0	0	0	396658	413669	0	0	0	0	0	0	0	0	0	0	10
SC1013_211mz_1288.6_183	18.5811	MT1_1					1288.64	#DIV/0!	31	0	0	0	21234586	37089049	15155956	0	23322553	26226459	57846700	0	0	0	0	0	6
SC1104_199mz_1316.8_188	19.3503	MT1_1					1316.79	#DIV/0!	5	0	31063	0	22982	35716	0	0	0	28620	0	0	0	0	24820	0	8
SC1164_184mz_1335.2_191	19.852	MT1_1					1335.15	#DIV/0!	5	0	0	0	6496	0	0	0	0	0	0	0	0	0	0	0	12
SC1190_215mz_1343.3_194	20.0735	MT1_1					1343.26	#DIV/0!	5	0	0	0	9749	4841	0	0	0	0	0	0	0	0	0	0	12
SC1202_58mz_1346.8_196	20.1691	MT1_1					1346.76	#DIV/0!	17	0	0	0	337759	445911	317310	344339	319681	409968	0	0	0	0	593651	0	5
SC1205_73mz_1347.7_66	20.1959	MT1_1					1347.74	#DIV/0!	134	7138611	6528236	6883654	8642033	11486343	6548056	7758732	6879147	8890750	5931034	6395951	6980196	6371936	7008411	6646589	0
SC1372_57mz_1399.0_202	21.596	MT1_1					1398.98	#DIV/0!	7	0	0	0	19058	0	0	0	0	0	0	0	0	0	0	0	11
SC1380_73mz_1401.7_203	21.6648	MT1_1					1401.66	#DIV/0!	13	0	0	0	29634	35817	0	35446	0	56593	0	0	0	0	0	0	8
SC1576_73mz_1468.3_209	23.3047	MT1_1					1468.31	#DIV/0!	61	0	0	0	197944	304611	0	0	0	0	0	0	0	0	0	0	10
SC1786_139mz_1540.0_220	25.068	MT1_1					1539.97	#DIV/0!	38	114590	113298	99283	1960280	2527958	1237145	2103419	1366106	2713480	357938	0	618742	397307	461477	0	2
SC1798_73mz_1544.1_221	25.1695	MT1_1					1544.1	#DIV/0!	29	0	0	0	35305	79396	0	0	0	0	0	0	0	0	0	0	10
SC2085_180mz_1646.8_232	27.5796	MT1_1					1646.84	#DIV/0!	12	0	0	0	28925	0	0	0	0	0	0	0	0	0	0	0	11
SC2151_73mz_1671.7_234	28.1299	MT1_1					1671.75	#DIV/0!	21	0	0	0	49898	88295	62142	0	73384	0	0	0	0	0	0	0	8
SC2167_73mz_1677.9_235	28.2649	MT1_1					1677.86	#DIV/0!	8	0	0	0	14693	19679	0	0	0	0	0	0	0	0	0	0	10
SC2386_140mz_1761.1_241	30.1029	MT1_1					1761.06	#DIV/0!	21	0	0	0	119721	124828	0	0	0	0	0	0	0	0	130956	0	9
SC2443_266mz_1782.7_243	30.5802	MT1_1					1782.67	#DIV/0!	7	0	0	0	22726	28451	12114	22792	17840	29140	0	0	0	0	0	0	6
SC2443_266mz_1782.7_244	30.5802	MT1_1					1782.67	#DIV/0!	10	0	0	0	22726	28451	12114	22792	17840	29140	0	0	0	0	0	0	6
SC2450_156mz_1785.4_245	30.6406	MT1_1					1785.41	#DIV/0!	33	0	0	0	139064	195140	167889	0	0	0	0	0	0	0	0	0	9
SC2514_293mz_1810.8_249	31.1783	MT1_1					1810.77	#DIV/0!	3	0	0	0	4769	6205	9121	0	0	0	0	0	0	0	0	0	12
SC2571_204mz_1834.5_252	31.6531	MT1_1					1834.53	#DIV/0!	28	0	0	0	166378	160415	0	0	0	272218	0	0	0	0	0	0	9
SC2578_157mz_1837.6_254	31.7135	MT1_1					1837.55	#DIV/0!	27	0	0	0	113026	155369	0	0	0	0	0	0	0	0	0	0	10
SC2694_264mz_1886.2_256	32.6858	MT1_1					1886.2	#DIV/0!	7	0	0	0	24540	19374	24410	0	0	0	0	38041	43291	0	21710	0	6
SC2821_73mz_1939.5_264	33.7511	MT1_1					1939.51	#DIV/0!	200	0	0	0	13679400	14859940	12774065	0	0	0	0	0	0	0	0	0	9
SC2883_73mz_1965.1_267	34.2628	MT1_1					1965.11	#DIV/0!	13	0	0	0	35174	44317	0	0	0	0	0	0	0	0	0	0	10
SC3026_73mz_2028.1_103	35.4708	MT1_1					2028.05	#DIV/0!	169	452780	342554	334018	2616793	3851038	2951452	3394487	3956836	4025089	1157585	1427266	1210780	1254660	872647	1099248	0
SC3326_73mz_2166.2_272	37.9874	MT1_1					2166.25	#DIV/0!	60	0	0	0	181810	373500	83531	136875	0	195863	0	0	0	0	0	0	7
SC3373_73mz_2187.9_273	38.3825	MT1_1					2187.95	#DIV/0!	39	0	0	0	164987	233533	0	0	0	0	0	0	0	0	0	0	10
SC3390_73mz_2195.8_274	38.5251	MT1_1					2195.78	#DIV/0!	51	0	0	0	127773	234639	170148	72912	197794	221498	128121	0	0	76102	0	33927	3
SC3503_73mz_2252.0_278	39.4705	MT1_1					2252.01	#DIV/0!	365	0	0	0	137160080	138106116	119408004	140709051	127270376	138842934	0	0	0	0	0	0	6
SC3671_353mz_2336.5_280	40.8823	MT1_1					2336.54	#DIV/0!	31	0	0	0	65767	32078	0	0	0	0	0	0	0	0	0	0	10
SC3729_347mz_2365.7_283	41.3697	MT1_1					2365.73	#DIV/0!	6	0	0	0	11881	19896	4471	8767	0	15076	0	0	0	0	0	0	9
SC3834_73mz_2419.8_287	42.248	MT1_1					2419.82	#DIV/0!	43	0	0	0	95184	124921	0	0	0	0	0	0	0	0	0	0	10
SC3861_73mz_2434.3_289	42.4711	MT1_1					2434.27	#DIV/0!	94	0	0	0	320960	432977	428940	150172	169265	226281	0	0	0	0	0	0	6
SC3906_187mz_2459.1_291	42.8545	MT1_1					2459.1	#DIV/0!	8	0	0	0	38650	49043	19824	0	21883	0	0	21119	0	0	29840	0	6
SC3912_73mz_2462.0_292	42.8998	MT1_1					2462.03	#DIV/0!	180	0	0	0	2097709	2191964	1752506	4046070	3820527	4261716	1956139	2049065	2203445	2252450	2502019	2049891	0
SC4159_371mz_2596.5_294	44.976	MT1_1					2596.5	#DIV/0!	51	0	0	0	183014	256381	161590	203160	194397	219020	0	0	0	0	0	0	6
SC4319_423mz_2690.6_298	46.3257	MT1_1					2690.61	#DIV/0!	5	0	0	0	4841	0	0	0	0	0	0	0	0	0	0	0	12
SC4341_73mz_2702.5_299	46.4951	MT1_1					2702.45	#DIV/0!	33	0	0	50978	91543	125472	0	0	0	0	0	0	0	0	0	0	10
SC4370_204mz_2719.9_300	46.7443	MT1_1					2719.88	#DIV/0!	2	0	0	0	4166	5079	3630	0	3070	6629	0	0	0	0	0	0	12
SC4394_129mz_2733.5_301	46.9397	MT1_1					2733.55	#DIV/0!	13	0	0	0	20649	12851	0	0	0	0	0	0	0	0	0	0	10
SC4456_397mz_2770.3_302	47.4657	MT1_1					2770.33	#DIV/0!	9	0	0	0	12334	15389	0	0	0	0	0	0	0	0	0	0	10
SC4490_399mz_2790.3_303	47.7518	MT1_1					2790.34	#DIV/0!	39	0	0	0	89939	143823	0	0	0	0	0	0	0	0	0	0	10
SC4571_69mz_2840.7_306	48.4338	MT1_1					2840.67	#DIV/0!	80	0	0	0	1421222	1591299	1177610	2599788	2457323	3013506	0	0	0	0	0	0	6
SC5213_325mz_3243.4_308	53.8184	MT1_1					3243.41	#DIV/0!	93	0	0	0	538613	611412	0	0	201972	510749	0	0	0	0	0	0	8
SC5282_362mz_3286.5_310	54.3947	MT1_1					3286.51	#DIV/0!	49	0	0	0	726542	737331	739795	546165	0	718446	0	0	0	0	0	0	7
SC5321_298mz_3311.5_312	54.7286	MT1_1					3311.49	#DIV/0!	3	0	0	0	6481	7797	0	0	6000	0	0	0	0	0	0	0	12
SC5404_365mz_3363.1_315	55.4181	MT1_1					3363.06	#DIV/0!	124	0	0	0	4536452	2316712	6203434	6022339	6775088	4031790	265065	290716	168848	84453	88115	0	1
SC5454_468mz_3394.7_317	55.8418	MT1_1					3394.75	#DIV/0!	3	0	0	0	3249	0	10886	0	12158	9320	0	0	0	0	0	0	10
SC5625_560mz_3502.0_320	57.2754	MT1_1					3501.97	#DIV/0!	24	0	0	0	63341	0	33623	0	0	0	0	0	0	0	0	0	10
SC5679_129mz_3535.7_321	57.7258	MT1_1					3535.66	#DIV/0!	50	0	0	0	179369	263902	107545	77143	87043	146493	0	0	0	0	0	0	6
SC5884_482mz_3664.0_323	59.4413	MT1_1					3663.97	#DIV/0!	1	0	0	0	133	198	0	0	0	0	0	0	0	0	0	0	12
SC5997_498mz_3734.8_324	60.3884	MT1_1					3734.81	#DIV/0!	130	0	0	0	527464	439039	143509	383791	131048	311494	0	0	0	0	0	0	6
SC6021_647mz_3750.3_325	60.5956	MT1_1					3750.31	#DIV/0!	21	0	0	0	68641	90535	0	0	0	0	0	0	0	0	0	0	10
SC8_75mz_980.1_326	10.1499	MT1_2					980.088	#DIV/0!	10	0	0	0	0	35570	0	0	25652	0	0	0	0	0	0	0	10
SC55_77mz_994.6_4	10.5459	MT1_2					994.58	#DIV/0!	83	3086177	2983629	3123836	3987563	4429030	3330676	3877011	3239438	4007593	3040742	3022248	3119538	3156551	3408932	3053001	0
SC223_152mz_1046.2_147	11.9552	MT1_2					1046.16	#DIV/0!	39	0	0	0	136384	199042	107552	130463	97144	156763	0	0	0	0	0	0	6
SC765_85mz_1212.5_172	16.5018	MT1_2					1212.55	#DIV/0!	3	0	0	0	122104	139048	42676	0	0	0	0	0	0	0	0	0	9
SC959_157mz_1272.1_180	18.13	MT1_2					1272.13	#DIV/0!	43	0	0	0	350509	697576	279502	273766	227009	478504	0	0	0	0	0	0	6
SC1005_205mz_1286.4_182	18.5193	MT1_2					1286.38	#DIV/0!	15	0	0	0	1470208	735484	396910	0	0	0	0	0	0	0	0	0	9
SC1014_299mz_1289.1_56	18.5948	MT1_2					1289.14	#DIV/0!	141	13054940	10404549	10036778	367538056	370455610	322043785	417856644	443085279	475888467	380424365	340495245	423203788	376193693	484527973	428526633	0
SC1129_73mz_1324.4_190	19.5578	MT1_2					1324.38	#DIV/0!	8	0	0	0	0	14246	5582	0	11128	0	9908	0	0	0	0	0	10
SC1348_73mz_1391.5_200	21.3915	MT1_2					1391.49	#DIV/0!	74	0	0	0	584620	545346	348507	412775	280341	526859	0	0	0	0	0	0	6
SC1549_75mz_1459.1_207	23.0785	MT1_2					1459.11	#DIV/0!	26	0	0	0	124128	139040	135991	76320	48647	87553	284622	243519	286102	61795	72585	100541	0
SC1887_147mz_1574.2_88	25.9097	MT1_2					1574.18	#DIV/0!	43	147291	140680	128440	169752	157539	125395	179214	137972	177492	0	172081	200325	158769	201384	158123	1
SC2315_73mz_1734.1_238	29.5076	MT1_2					1734.11	#DIV/0!	78	0	0	0	422601	506624	432788	0	0	0	0	0	0	0	0	0	9
SC2519_73mz_1812.6_250	31.2155	MT1_2					1812.63	#DIV/0!	84	0	0	0	653551	689858	577948	0	0	0	1911158	2585196	3089668	0	0	0	6
SC2763_202mz_1915.2_347	33.2648	MT1_2					1915.18	#DIV/0!	1	0	0	0	0	2529	2882	0	0	0	0	0	0	6291	0	5560	12
SC2774_73mz_1919.9_260	33.3588	MT1_2					1919.88	#DIV/0!	236	0	0	0	17674139	17876244	14556080	37076104	34451346	38553232	11450044	11695037	11125242	16490813	17627771	14489575	0
SC3247_73mz_2130.0_271	37.3274	MT1_2					2130.01	#DIV/0!	160	0	0	0	3481292	3580224	2915998	3438163	3193043	3610492	940361	955774	974900	657998	827065	821619	0
SC3440_73mz_2220.3_107	38.9406	MT1_2					2220.28	#DIV/0!	154	331425	178410	217516	1370337	1856336	1442321	1964120	2176419	2335354	753695	731923	570463	827092	453128	812344	0
SC3488_341mz_2244.6_108	39.3466	MT1_2					2244.59	#DIV/0!	111	1272819	1443282	1374381	6050949	4959702	5896543	5188980	3758026	5567451	3811779	3207695	2963033	3599016	3569528	3508516	0
SC3497_202mz_2249.0_277	39.4196	MT1_2					2248.96	#DIV/0!	1	0	0	0	95186	63436	71394	182534	126131	139735	0	0	0	0	0	0	6
SC3693_73mz_2347.5_281	41.0646	MT1_2					2347.46	#DIV/0!	248	0	0	0	20984150	23415203	20796204	22263191	20775657	23002792	13401953	14357215	15305794	14660839	15149833	14896739	0
SC3774_73mz_2388.3_284	41.7466	MT1_2					2388.3	#DIV/0!	223	0	0	0	1267419	1905306	1058661	1526615	2310728	1848929	0	0	0	606659	0	0	5
SC3875_369mz_2442.2_290	42.593	MT1_2					2442.16	#DIV/0!	27	0	0	0	115588	99738	89686	109976	93331	109215	7067	0	0	0	0	0	6
SC4183_483mz_2610.1_295	45.175	MT1_2					2610.14	#DIV/0!	251	0	0	0	4630376	4873275	3429537	4170338	3935599	4250881	80594	84472	100072	54267	58690	67866	0
SC4526_361mz_2812.4_305	48.0557	MT1_2					2812.39	#DIV/0!	138	0	0	0	2914634	3247927	2516956	0	467319	0	9495686	9586086	9346269	2357938	2942331	2759226	2
SC4881_453mz_3035.0_307	51.032	MT1_2					3035	#DIV/0!	50	0	0	0	182881	254385	163681	453883	414697	616692	0	0	0	0	0	0	6
SC5533_69mz_3444.2_319	56.503	MT1_2					3444.2	#DIV/0!	150	0	0	0	1887745	1484790	1700338	566660	572344	605313	0	0	0	0	0	0	6
SC5701_129mz_3549.4_322	57.909	MT1_2					3549.36	#DIV/0!	85	0	0	0	740453	802366	669152	595752	644217	543839	0	0	0	0	0	0	6
SC8_112mz_980.3_2	10.1556	MT1_3					980.296	#DIV/0!	33	207201	182808	193644	191337	200639	173531	180027	159345	204438	207807	227830	209871	181577	194893	175076	0
SC19_126mz_983.7_141	10.2479	MT1_3					983.674	#DIV/0!	19	0	0	0	150170	0	54054	0	0	0	0	0	0	0	0	0	10
SC159_207mz_1026.5_327	11.4181	MT1_3					1026.5	#DIV/0!	5	0	0	0	0	6134	4725	0	0	0	0	0	0	0	0	0	12
SC195_58mz_1037.5_146	11.7176	MT1_3					1037.46	#DIV/0!	4	0	0	0	13057	0	15942	13379	11421	14871	0	0	0	0	0	0	7
SC227_69mz_1047.4_148	11.9894	MT1_3					1047.41	#DIV/0!	14	0	0	0	51540	55001	47408	53772	52079	48935	0	0	0	0	0	0	6
SC236_123mz_1050.2_13	12.0657	MT1_3					1050.2	#DIV/0!	13	21860	20424	20441	21389	19780	23210	21470	19715	23301	0	0	16393	16653	0	0	4
SC313_221mz_1073.9_330	12.7133	MT1_3					1073.9	#DIV/0!	15	0	0	0	0	70718	30854	0	18169	0	0	0	0	0	0	0	9
SC328_73mz_1078.4_151	12.8366	MT1_3					1078.41	#DIV/0!	72	0	0	0	443222	481601	403647	435246	426907	484974	0	0	0	0	0	0	6
SC453_73mz_1116.7_158	13.8827	MT1_3					1116.7	#DIV/0!	25	0	0	0	79073	0	67729	76219	62514	0	0	0	0	0	0	0	8
SC648_73mz_1176.7_166	15.5226	MT1_3					1176.71	#DIV/0!	68	0	0	0	470671	409459	461243	720000	618133	744747	0	0	0	0	0	0	6
SC662_130mz_1181.1_167	15.6418	MT1_3					1181.07	#DIV/0!	1	0	0	0	8148	0	5439	6664	6107	7342	0	0	0	14516	18175	20689	9
SC676_145mz_1185.4_170	15.7592	MT1_3					1185.37	#DIV/0!	7	0	3694	0	34907	56424	37532	26421	30664	0	0	0	0	0	0	0	7
SC840_73mz_1235.7_43	17.1358	MT1_3					1235.75	#DIV/0!	46	173262	162535	180311	220172	214576	278100	229130	175352	177553	190290	346711	253706	168518	198740	220951	0
SC893_154mz_1252.0_331	17.5787	MT1_3					1251.96	#DIV/0!	3	0	2910	0	0	4479	3503	0	0	0	0	0	0	2910	0	0	12
SC911_129mz_1257.4_332	17.728	MT1_3					1257.42	#DIV/0!	3	0	0	0	0	7200	3706	0	0	0	0	0	0	0	0	0	12
SC1066_158mz_1305.1_186	19.0308	MT1_3					1305.1	#DIV/0!	63	0	0	0	424382	352647	294435	659705	637699	589455	0	0	0	0	0	0	6
SC1265_241mz_1366.3_198	20.7018	MT1_3					1366.25	#DIV/0!	23	0	16120	15291	83898	96993	84528	91396	83641	113904	38379	30142	27586	19757	0	20996	1
SC1344_171mz_1390.4_71	21.3628	MT1_3					1390.44	#DIV/0!	11	61463	62799	60767	74080	80968	64096	72436	61544	84837	0	0	0	0	0	0	6
SC1372_57mz_1399.1_334	21.5994	MT1_3					1399.1	#DIV/0!	6	0	0	0	0	22854	18932	17663	0	0	0	0	0	0	19790	24264	7
SC1439_73mz_1421.7_335	22.1572	MT1_3					1421.67	#DIV/0!	11	0	0	0	0	0	20160	0	0	0	0	0	0	0	0	0	11
SC1475_73mz_1433.9_77	22.4575	MT1_3					1433.88	#DIV/0!	69	262425	255655	237442	215337	309382	220131	232378	226739	300491	140508	164909	182304	0	183576	223395	1
SC1552_218mz_1460.3_208	23.1068	MT1_3					1460.26	#DIV/0!	1	0	0	0	3111	0	2124	0	0	0	0	0	0	0	0	0	12
SC1576_73mz_1468.3_210	23.3048	MT1_3					1468.31	#DIV/0!	90	0	0	0	280759	0	297723	0	0	0	0	0	0	0	0	0	10
SC1645_160mz_1492.0_337	23.8878	MT1_3					1492.01	#DIV/0!	3	0	0	0	0	0	6936	0	0	0	0	0	0	0	0	0	12
SC1724_154mz_1518.9_214	24.5505	MT1_3					1518.94	#DIV/0!	5	8775	0	0	20911	0	10639	0	0	0	0	0	0	0	0	0	10
SC1743_288mz_1525.3_215	24.7065	MT1_3					1525.28	#DIV/0!	11	25121	17240	0	16038	38248	19245	11466	15320	0	12300	0	0	0	13467	0	5
SC1780_139mz_1538.7_339	25.0362	MT1_3					1538.68	#DIV/0!	45	0	0	0	0	0	891923	0	0	0	0	0	0	0	0	0	11
SC1815_73mz_1550.0_222	25.3139	MT1_3					1549.97	#DIV/0!	11	0	0	0	12883	0	18573	22090	0	0	0	0	0	0	0	0	9
SC1835_73mz_1556.6_223	25.4783	MT1_3					1556.65	#DIV/0!	17	0	0	0	72276	72528	60584	0	0	0	382664	542403	392156	0	0	0	6
SC1835_245mz_1556.6_340	25.4783	MT1_3					1556.65	#DIV/0!	8	0	0	0	28068	34171	25935	0	0	0	0	0	0	0	0	61675	8
SC1902_179mz_1579.7_225	26.0454	MT1_3					1579.7	#DIV/0!	2	0	0	0	2028	0	2347	3468	0	3077	0	0	0	0	0	0	12
SC1910_82mz_1582.2_341	26.1066	MT1_3					1582.18	#DIV/0!	19	0	0	0	0	56120	49860	0	0	0	0	0	0	0	0	0	10
SC1926_218mz_1587.7_342	26.2433	MT1_3					1587.74	#DIV/0!	6	0	0	0	0	7418	8283	0	0	0	0	0	0	0	0	0	12
SC1940_73mz_1592.3_226	26.3557	MT1_3					1592.31	#DIV/0!	27	0	0	0	100902	0	64998	0	163059	0	0	0	0	0	0	0	9
SC1956_57mz_1598.0_227	26.4958	MT1_3					1598	#DIV/0!	5	0	21150	0	16325	0	13558	20730	0	0	0	0	0	0	0	0	9
SC1984_73mz_1608.4_343	26.7307	MT1_3					1608.41	#DIV/0!	45	0	0	0	205840	533525	234387	189665	0	330472	0	0	0	0	0	0	7
SC2032_199mz_1626.5_229	27.13	MT1_3					1626.48	#DIV/0!	6	0	0	0	38099	40675	38797	0	0	0	0	0	0	0	0	0	9
SC2087_180mz_1647.3_344	27.5905	MT1_3					1647.33	#DIV/0!	11	0	0	0	0	79132	61224	0	0	0	0	0	0	0	0	0	10
SC2220_294mz_1697.9_236	28.7087	MT1_3					1697.95	#DIV/0!	4	0	0	0	5073	3716	4668	5463	4375	5201	10050	8311	8273	7631	10994	9028	10
SC2273_73mz_1718.2_237	29.1567	MT1_3					1718.23	#DIV/0!	91	0	0	0	481365	436726	525307	0	0	0	0	0	0	0	0	0	9
SC2403_174mz_1767.4_346	30.243	MT1_3					1767.41	#DIV/0!	24	0	0	0	0	139163	103745	0	0	0	0	0	0	0	0	0	10
SC2454_217mz_1786.8_246	30.6725	MT1_3					1786.85	#DIV/0!	5	0	0	0	13020	0	13462	10483	12906	0	0	0	0	0	0	0	8
SC2475_73mz_1794.7_247	30.8462	MT1_3					1794.71	#DIV/0!	23	0	0	0	35968	0	47781	0	0	0	0	0	0	0	0	0	10
SC2495_73mz_1802.5_248	31.0131	MT1_3					1802.51	#DIV/0!	56	0	0	0	232309	247014	166446	153152	113598	173054	0	0	0	0	0	0	6
SC2734_179mz_1903.0_257	33.0222	MT1_3					1903.04	#DIV/0!	10	0	0	0	75404	0	20337	0	61214	0	0	0	0	0	0	0	9
SC2738_103mz_1905.0_258	33.0616	MT1_3					1905.01	#DIV/0!	6	0	0	0	12432	0	13379	0	0	0	0	0	0	0	0	0	10
SC2767_299mz_1917.2_259	33.3057	MT1_3					1917.22	#DIV/0!	6	0	0	0	9170	0	12442	0	29354	33581	0	0	0	0	0	0	9
SC2817_319mz_1937.7_261	33.7159	MT1_3					1937.75	#DIV/0!	49	0	0	0	1788148	0	1307389	3458641	4264398	4461347	0	0	0	0	0	2049857	6
SC2821_73mz_1939.4_262	33.7486	MT1_3					1939.38	#DIV/0!	188	0	0	0	9477994	5956140	8634576	0	0	0	0	0	0	0	0	0	9
SC2821_73mz_1939.4_263	33.7486	MT1_3					1939.38	#DIV/0!	136	0	0	0	9477994	5956140	8634576	0	0	0	0	0	0	0	0	0	9
SC2883_73mz_1965.5_348	34.2696	MT1_3					1965.45	#DIV/0!	16	0	0	0	0	0	37976	17111	0	0	0	0	0	0	0	0	10
SC2974_73mz_2004.3_269	35.0388	MT1_3					2004.33	#DIV/0!	19	0	0	0	107349	95291	75698	120444	118282	132819	0	0	0	0	0	0	6
SC3289_226mz_2149.1_350	37.6754	MT1_3					2149.12	#DIV/0!	3	0	0	0	0	7526	7131	0	5073	0	0	0	0	0	0	0	12
SC3387_73mz_2194.3_351	38.4991	MT1_3					2194.35	#DIV/0!	30	0	0	0	0	84457	56602	0	42487	0	0	0	0	0	0	0	9
SC3476_253mz_2238.5_276	39.2449	MT1_3					2238.5	#DIV/0!	3	0	0	0	11892	0	15833	0	32648	0	0	0	0	0	0	0	9
SC3672_353mz_2336.9_352	40.889	MT1_3					2336.95	#DIV/0!	31	0	0	0	0	0	51426	91771	0	0	88652	0	0	0	0	113478	8
SC3716_73mz_2359.1_282	41.2598	MT1_3					2359.15	#DIV/0!	24	0	0	0	71953	80825	60258	0	58607	0	0	732231	0	28645	623120	461982	4
SC3716_387mz_2359.1_353	41.2598	MT1_3					2359.15	#DIV/0!	12	0	0	0	54245	38281	31691	0	32052	0	0	0	0	0	0	53445	7
SC3739_73mz_2370.7_354	41.4528	MT1_3					2370.71	#DIV/0!	58	0	0	0	0	365527	252916	0	0	0	0	0	0	0	0	0	10
SC3780_387mz_2391.1_285	41.7934	MT1_3					2391.1	#DIV/0!	9	0	0	0	26426	0	20682	0	23936	20971	0	0	0	48285	0	0	7
SC3814_218mz_2409.2_286	42.0844	MT1_3					2409.22	#DIV/0!	5	0	0	0	4941	0	5242	11733	0	0	0	0	0	0	0	0	11
SC3848_317mz_2427.8_288	42.3713	MT1_3					2427.8	#DIV/0!	16	0	0	0	44909	57714	39786	0	0	0	0	0	0	0	0	0	9
SC4017_73mz_2519.1_355	43.7806	MT1_3					2519.08	#DIV/0!	16	0	0	0	0	23092	14821	0	0	0	0	0	0	0	0	0	10
SC4235_397mz_2640.5_296	45.6085	MT1_3					2640.45	#DIV/0!	13	0	0	0	31352	32019	24676	38541	37161	44456	0	0	0	0	0	0	6
SC4578_73mz_2845.0_357	48.4917	MT1_3					2845	#DIV/0!	30	0	0	0	47798	80760	72244	0	0	0	0	0	0	0	0	0	9
SC4986_147mz_3101.4_358	51.9193	MT1_3					3101.37	#DIV/0!	19	0	0	0	0	83529	26466	0	0	0	0	0	0	0	0	0	10
SC5233_363mz_3255.8_309	53.9837	MT1_3					3255.77	#DIV/0!	31	0	0	0	41839	0	64403	0	0	0	0	0	0	0	0	0	10
SC5321_298mz_3311.1_359	54.7236	MT1_3					3311.11	#DIV/0!	4	0	0	0	0	0	5909	0	0	0	0	0	0	0	0	0	12
SC5329_229mz_3315.8_313	54.7865	MT1_3					3315.82	#DIV/0!	119	0	0	0	1309297	1230509	931892	965876	725611	671574	0	0	0	0	0	0	6
SC5345_466mz_3326.0_314	54.9232	MT1_3					3326.04	#DIV/0!	107	0	0	0	180440	186368	141338	98506	157462	302531	0	0	0	0	0	0	6
SC5345_466mz_3326.0_360	54.9232	MT1_3					3326.04	#DIV/0!	24	0	0	0	180440	186368	141338	98506	157462	302531	0	0	0	0	0	0	6
SC5389_287mz_3353.2_361	55.2865	MT1_3					3353.22	#DIV/0!	38	0	0	0	0	177928	133520	93460	0	105398	0	0	0	0	0	0	8
SC5409_69mz_3366.3_316	55.4609	MT1_3					3366.26	#DIV/0!	122	0	0	0	1215022	0	1128344	0	0	0	0	0	0	0	0	0	10
SC5485_69mz_3413.8_318	56.0968	MT1_3					3413.82	#DIV/0!	178	0	0	0	2507614	2531125	1951325	3770674	3069554	3691771	0	0	0	0	0	0	6
SC5768_392mz_3591.5_362	58.4725	MT1_3					3591.51	#DIV/0!	8	0	0	0	0	29083	14925	0	0	0	0	0	0	0	0	0	10
SC132_75mz_1018.1_144	11.1892	MT3_1					1018.12	#DIV/0!	51	0	0	0	471743	440511	491642	726474	731682	725688	0	0	0	0	0	0	6
SC179_56mz_1032.6_328	11.5852	MT3_1					1032.61	#DIV/0!	5	0	0	0	0	13545	17908	11246	8282	9174	0	0	0	0	0	0	9
SC208_126mz_1041.7_366	11.8335	MT3_1					1041.7	#DIV/0!	1	0	2231	0	0	1884	0	2065	2182	1945	0	0	0	0	0	0	12
SC260_73mz_1057.4_149	12.2638	MT3_1					1057.45	#DIV/0!	45	0	0	0	640624	730687	614415	634641	680322	759521	1447991	1651007	1791069	1218672	1084978	1090753	0
SC275_147mz_1062.1_15	12.3913	MT3_1					1062.12	#DIV/0!	32	133029	131246	110810	127260	113450	95675	140286	125410	149631	117165	102343	115088	119076	151605	117487	0
SC433_116mz_1110.8_157	13.7218	MT3_1					1110.81	#DIV/0!	58	0	0	0	910431	969489	919098	1188500	1326981	1249468	0	0	0	7304828	8126048	10117997	3
SC559_73mz_1149.3_30	14.7745	MT3_1					1149.33	#DIV/0!	90	359039	360471	310206	10614332	7364841	8938780	6703329	4810993	6963761	0	0	0	0	0	0	6
SC579_73mz_1155.5_33	14.9432	MT3_1					1155.51	#DIV/0!	32	0	107865	108652	83662	119131	94177	103571	0	125151	0	0	0	0	0	0	7
SC590_173mz_1158.7_375	15.0312	MT3_1					1158.73	#DIV/0!	35	0	0	0	70368	0	71674	90135	52645	79709	0	0	0	0	0	0	7
SC700_102mz_1192.7_381	15.959	MT3_1					1192.68	#DIV/0!	2	0	0	0	0	0	0	5998	0	8553	0	0	0	0	0	0	12
SC866_174mz_1243.7_45	17.3524	MT3_1					1243.67	#DIV/0!	57	321031	313708	306767	422124	568314	327581	408753	320788	516504	232331	291043	321677	343603	358443	333575	0
SC897_73mz_1253.0_382	17.6082	MT3_1					1253.04	#DIV/0!	11	0	0	0	0	20081	0	32312	15458	34947	0	0	0	0	0	0	8
SC955_228mz_1271.0_386	18.099	MT3_1					1271	#DIV/0!	1	0	0	0	0	0	0	2520	2191	0	0	0	0	0	0	0	12
SC1295_255mz_1375.4_387	20.9519	MT3_1					1375.4	#DIV/0!	3	0	0	0	0	0	3724	4529	4543	4874	4534	5174	0	0	4447	0	12
SC1680_128mz_1504.0_395	24.1824	MT3_1					1503.98	#DIV/0!	7	0	0	0	0	0	0	27414	34388	33056	0	0	0	0	0	0	9
SC1779_75mz_1537.6_219	25.0087	MT3_1					1537.56	#DIV/0!	85	0	0	0	1390612	1403076	681368	2403111	2351434	2786692	18135836	18799681	15668458	13713574	11779157	17546351	0
SC2073_73mz_1642.0_231	27.4733	MT3_1					1642.02	#DIV/0!	57	0	0	0	372339	398279	318260	579926	582668	626688	6639065	7545063	7631174	4379337	5113711	4881631	0
SC2103_73mz_1653.6_233	27.7291	MT3_1					1653.6	#DIV/0!	57	0	0	0	686261	830489	637462	347290	318899	395088	251182	247522	258397	159474	159640	148369	0
SC2140_73mz_1667.6_345	28.0387	MT3_1					1667.62	#DIV/0!	12	0	0	0	33026	43651	30294	39416	32474	0	0	0	0	0	0	0	7
SC2151_73mz_1671.8_408	28.1301	MT3_1					1671.76	#DIV/0!	26	0	0	0	0	0	0	56720	0	0	0	0	0	0	0	0	11
SC2186_116mz_1685.0_409	28.4229	MT3_1					1685.01	#DIV/0!	10	0	0	0	0	47570	0	84327	96374	61625	0	0	0	0	0	0	8
SC2291_144mz_1725.0_411	29.307	MT3_1					1725.03	#DIV/0!	1	0	0	0	0	0	2344	2958	3532	3669	0	0	0	0	0	0	12
SC2361_73mz_1751.5_239	29.8917	MT3_1					1751.5	#DIV/0!	159	0	0	0	29966347	37663980	32071174	34283923	32091695	36666671	18998794	22886331	22716662	21363476	21912609	20704312	0
SC2698_354mz_1887.9_423	32.7204	MT3_1					1887.94	#DIV/0!	1	0	0	0	0	0	0	2059	0	2712	0	0	0	0	0	0	12
SC2823_176mz_1940.4_426	33.7681	MT3_1					1940.36	#DIV/0!	116	0	0	0	2830576	0	0	5423415	4521265	5199657	0	0	0	0	0	0	8
SC2914_73mz_1978.4_268	34.529	MT3_1					1978.43	#DIV/0!	190	0	0	0	52561071	61814152	49920254	86455723	87327692	89079025	158855015	170791191	180464363	154562446	203804904	186417349	0
SC3145_144mz_2082.9_429	36.4701	MT3_1					2082.93	#DIV/0!	1	0	0	0	0	0	0	4683	3714	4829	0	0	0	0	0	0	12
SC3795_159mz_2398.8_436	41.9218	MT3_1					2398.79	#DIV/0!	5	0	0	0	0	0	0	6560	0	4921	0	0	0	0	0	0	12
SC3930_73mz_2471.8_437	43.0501	MT3_1					2471.77	#DIV/0!	155	0	0	0	0	0	0	979967	0	701558	0	0	0	0	0	0	10
SC4257_204mz_2653.5_440	45.7957	MT3_1					2653.55	#DIV/0!	35	0	0	0	73763	0	0	210618	0	0	0	0	0	0	0	0	10
SC4320_423mz_2690.3_442	46.3217	MT3_1					2690.33	#DIV/0!	3	0	0	0	0	6286	0	3696	0	5550	0	0	0	0	0	0	12
SC4459_461mz_2772.2_444	47.4919	MT3_1					2772.16	#DIV/0!	2	0	0	0	0	0	0	3559	0	5001	0	0	0	0	0	0	12
SC4526_73mz_2812.2_445	48.0531	MT3_1					2812.2	#DIV/0!	143	0	0	0	0	0	0	696060	0	784615	0	0	0	1736209	3005064	0	8
SC4549_131mz_2826.7_446	48.2469	MT3_1					2826.69	#DIV/0!	141	0	0	0	190147	0	0	956585	0	336977	377500	571227	0	1189904	1053789	533852	4
SC5234_363mz_3256.5_455	53.9939	MT3_1					3256.54	#DIV/0!	11	0	0	0	0	0	0	23438	0	19587	0	0	0	0	0	0	10
SC5247_69mz_3264.6_456	54.1013	MT3_1					3264.57	#DIV/0!	134	0	0	0	0	0	0	656614	423991	622517	0	0	0	0	0	0	9
SC5348_478mz_3328.6_457	54.9569	MT3_1					3328.56	#DIV/0!	95	0	0	0	376721	0	130711	168986	0	228517	0	0	0	0	0	0	8
SC5493_558mz_3419.4_460	56.1708	MT3_1					3419.36	#DIV/0!	9	0	0	0	0	22936	0	42694	0	47773	0	0	0	0	0	0	9
SC6133_361mz_3820.7_462	61.5362	MT3_1					3820.66	#DIV/0!	6	0	0	0	31435	0	0	21791	0	27848	0	0	0	0	42232	0	8
SC18_115mz_983.2_363	10.2354	MT3_2					983.217	#DIV/0!	2	0	0	0	0	14558	0	11893	5945	0	0	0	0	0	0	0	10
SC169_93mz_1029.7_464	11.5055	MT3_2					1029.7	#DIV/0!	5	0	0	0	0	2156	0	0	2355	0	0	0	0	0	0	0	12
SC298_147mz_1069.2_18	12.5851	MT3_2					1069.21	#DIV/0!	43	558800	984460	773468	878654	1200706	427768	1139341	701925	926131	1660782	1095761	1512496	1746261	1383018	1565953	0
SC325_173mz_1077.5_368	12.8108	MT3_2					1077.47	#DIV/0!	5	0	0	0	0	0	0	7432	6844	0	0	0	0	0	0	7872	12
SC342_147mz_1082.6_369	12.9517	MT3_2					1082.62	#DIV/0!	6	0	0	0	0	0	0	11661	14824	0	0	0	0	0	0	0	10
SC438_147mz_1112.2_27	13.7612	MT3_2					1112.25	#DIV/0!	46	1080406	1055750	1013960	1109209	1185515	1101457	770700	922601	1205760	257456	404067	389242	375820	637911	461682	0
SC454_89mz_1117.2_372	13.8962	MT3_2					1117.19	#DIV/0!	7	0	0	0	0	0	0	0	21663	0	0	0	0	0	0	0	11
SC505_110mz_1132.8_465	14.3215	MT3_2					1132.75	#DIV/0!	2	0	0	0	0	3090	0	0	2024	2258	0	0	0	0	0	0	12
SC549_152mz_1146.2_123	14.6898	MT3_2					1146.23	#DIV/0!	5	0	5900	7709	17924	26968	10103	14255	11254	24337	5500	6439	8140	5884	8900	7407	6
SC680_145mz_1186.5_380	15.7904	MT3_2					1186.51	#DIV/0!	12	0	0	0	0	0	0	37231	45617	0	0	0	0	0	0	0	10
SC708_99mz_1194.9_466	16.0186	MT3_2					1194.86	#DIV/0!	4	0	0	0	0	0	0	0	12997	17742	0	0	0	0	0	0	10
SC804_50mz_1224.5_467	16.8289	MT3_2					1224.52	#DIV/0!	1	0	0	0	0	0	0	0	1264	0	0	0	0	0	0	0	12
SC852_281mz_1239.3_174	17.2332	MT3_2					1239.31	#DIV/0!	8	7895	0	13053	12883	10860	6532	9002	10921	0	0	4203	0	11566	0	12099	7
SC944_201mz_1267.6_384	18.005	MT3_2					1267.56	#DIV/0!	14	0	0	0	0	0	0	16850	13711	0	0	0	0	0	0	0	10
SC954_147mz_1270.6_385	18.0889	MT3_2					1270.63	#DIV/0!	16	0	0	0	0	0	95761	99915	95098	130580	0	0	0	0	0	0	8
SC977_73mz_1277.7_53	18.2826	MT3_2					1277.72	#DIV/0!	23	167054	159794	153719	90997	141743	0	0	83105	148764	0	0	0	0	0	0	8
SC1007_218mz_1286.9_333	18.5343	MT3_2					1286.93	#DIV/0!	12	0	0	0	0	388866	211493	222854	318217	280177	0	0	0	0	0	0	7
SC1015_73mz_1289.4_468	18.6014	MT3_2					1289.38	#DIV/0!	140	0	0	0	0	0	0	0	211356117	181911799	0	0	0	0	0	0	10
SC1113_73mz_1319.6_189	19.4269	MT3_2					1319.59	#DIV/0!	82	0	0	0	805794	771664	522249	1422147	1319642	1475379	11931963	13212137	14213011	7735171	8805074	8607320	0
SC1180_214mz_1340.2_65	19.9897	MT3_2					1340.19	#DIV/0!	42	463040	469007	444668	389271	380243	335682	338109	323433	363081	302564	321881	350202	320144	356299	327867	0
SC1317_73mz_1382.2_70	21.1373	MT3_2					1382.19	#DIV/0!	27	43588	84225	77136	77549	60563	0	64697	74605	96381	116630	96518	104103	113816	133243	104388	1
SC1332_144mz_1386.8_388	21.2631	MT3_2					1386.79	#DIV/0!	2	4312	5710	5991	5140	0	0	5220	4720	0	0	4601	7686	5418	5040	5053	12
SC1340_228mz_1389.4_389	21.3344	MT3_2					1389.4	#DIV/0!	4	0	0	0	0	0	0	5983	4681	0	0	0	0	0	0	0	12
SC1366_73mz_1397.1_201	21.5458	MT3_2					1397.14	#DIV/0!	105	0	0	0	628090	738661	572924	1276872	1400131	1306229	7059641	9077139	8103395	6064776	3107614	2633601	0
SC1394_174mz_1406.2_74	21.7774	MT3_2					1406.23	#DIV/0!	86	771229	1024886	986051	1022909	960568	713760	951477	921242	1179527	1130518	1128563	1061082	1193980	1311586	1248194	0
SC1455_373mz_1427.0_75	22.2874	MT3_2					1426.96	#DIV/0!	76	29772	24697	19140	303050	389374	264372	346646	339529	341537	238234	239182	237176	258108	90495	103879	0
SC1483_73mz_1436.7_78	22.5273	MT3_2					1436.71	#DIV/0!	67	561050	541092	533259	611571	652802	571189	623969	517370	681505	586859	612407	618420	598669	714683	638121	0
SC1553_218mz_1460.6_469	23.1162	MT3_2					1460.65	#DIV/0!	4	0	0	0	0	0	0	0	4957	5830	0	0	0	0	0	0	12
SC1633_179mz_1488.0_212	23.7881	MT3_2					1487.95	#DIV/0!	53	0	0	0	618950	718554	573830	421629	476462	476500	152394	159463	130926	0	0	69754	2
SC1668_73mz_1499.7_213	24.0767	MT3_2					1499.68	#DIV/0!	45	0	0	0	147388	147970	159254	241105	198043	210192	1850571	2035405	1939291	1340349	1607816	1451733	0
SC1702_100mz_1511.4_396	24.3644	MT3_2					1511.38	#DIV/0!	28	0	0	0	0	0	0	77054	81408	0	0	0	0	0	0	0	10
SC1775_156mz_1536.2_218	24.9743	MT3_2					1536.16	#DIV/0!	73	0	34641	0	1489941	1594513	1505689	1337964	1179204	1429453	4634829	5383883	4564570	5245183	7355416	5214463	0
SC1798_73mz_1544.1_398	25.1697	MT3_2					1544.1	#DIV/0!	26	0	0	0	0	0	0	37416	30038	0	0	0	0	0	0	0	10
SC1841_120mz_1558.7_400	25.5288	MT3_2					1558.7	#DIV/0!	25	0	0	0	0	0	0	99852	71704	0	0	0	0	0	0	0	10
SC1870_73mz_1568.5_224	25.7703	MT3_2					1568.51	#DIV/0!	25	0	0	0	74836	126438	79891	142567	123505	139233	934167	1036195	973578	427999	383060	285321	0
SC1890_202mz_1575.5_470	25.9423	MT3_2					1575.5	#DIV/0!	3	0	0	0	0	3438	0	3443	5079	6569	0	0	0	0	25452	0	11
SC1956_57mz_1597.9_471	26.4935	MT3_2					1597.91	#DIV/0!	5	0	0	0	0	16765	0	0	17000	20486	0	0	0	0	0	0	9
SC2086_180mz_1647.1_406	27.5856	MT3_2					1647.11	#DIV/0!	29	0	0	0	0	0	0	201223	101819	222486	0	0	0	0	0	0	9
SC2387_140mz_1761.3_413	30.1081	MT3_2					1761.3	#DIV/0!	37	0	0	0	0	0	0	141934	138446	162876	0	0	0	0	0	0	9
SC2393_207mz_1763.5_414	30.1559	MT3_2					1763.46	#DIV/0!	3	0	0	0	0	0	0	7682	7013	0	0	0	0	0	0	0	12
SC2395_271mz_1764.4_472	30.1769	MT3_2					1764.41	#DIV/0!	3	0	0	0	0	0	6364	0	6882	7273	0	0	0	0	0	0	12
SC2398_193mz_1765.4_415	30.1996	MT3_2					1765.44	#DIV/0!	6	0	0	0	0	0	0	15650	8797	0	0	0	0	0	0	0	11
SC2409_235mz_1769.7_417	30.2943	MT3_2					1769.73	#DIV/0!	6	0	0	0	0	4710	0	10421	11436	0	0	0	0	0	0	0	10
SC2503_302mz_1806.0_420	31.0837	MT3_2					1806.04	#DIV/0!	3	0	0	0	0	0	0	4140	3747	5464	0	0	0	0	0	0	12
SC2539_265mz_1820.9_473	31.3798	MT3_2					1820.86	#DIV/0!	6	0	0	0	9464	14015	2543	2572	12384	14674	0	0	0	0	0	0	9
SC2561_144mz_1830.6_421	31.5736	MT3_2					1830.55	#DIV/0!	2	0	0	0	0	5256	0	5842	4498	0	0	0	0	0	0	0	12
SC2579_157mz_1837.9_474	31.7213	MT3_2					1837.94	#DIV/0!	22	0	0	0	0	0	0	0	75321	114096	0	0	0	0	0	0	10
SC2735_179mz_1903.3_475	33.0274	MT3_2					1903.3	#DIV/0!	17	0	0	0	0	0	0	0	51273	94345	0	0	0	0	0	0	10
SC2818_205mz_1938.2_425	33.7253	MT3_2					1938.22	#DIV/0!	33	0	0	0	0	0	0	1148537	1072848	1199351	0	0	0	0	0	0	9
SC2824_73mz_1940.7_265	33.7748	MT3_2					1940.7	#DIV/0!	202	0	0	0	9945845	12137549	7618896	50341213	54485179	46780953	164485811	187595149	185365126	233828815	377434689	430455729	0
SC2865_218mz_1958.0_266	34.1204	MT3_2					1957.99	#DIV/0!	120	0	0	0	467457	475523	402771	1513369	1558539	1661684	10947002	11969172	12702697	11310309	14236599	14717928	0
SC2983_174mz_2008.3_476	35.1111	MT3_2					2008.3	#DIV/0!	6	0	0	0	12432	0	0	10903	19251	0	0	0	0	0	0	0	9
SC3006_158mz_2018.8_427	35.3032	MT3_2					2018.85	#DIV/0!	2	0	0	0	0	3397	0	6201	5152	0	0	0	0	0	0	0	12
SC3068_313mz_2047.2_104	35.8199	MT3_2					2047.22	#DIV/0!	151	1808798	2056049	1919125	9428764	7399951	7396478	8783140	6861538	8257028	4558768	4085959	3907026	4611208	4719095	4701211	0
SC3140_73mz_2080.6_428	36.4273	MT3_2					2080.58	#DIV/0!	25	0	0	0	0	0	0	58438	55854	0	0	0	0	0	0	0	10
SC3410_174mz_2205.5_431	38.6931	MT3_2					2205.46	#DIV/0!	5	0	0	0	0	0	0	9109	9388	0	0	21727	0	0	0	0	11
SC3583_73mz_2292.4_434	40.1451	MT3_2					2292.4	#DIV/0!	23	0	0	0	0	0	0	73633	42562	0	0	0	0	0	0	0	10
SC4039_217mz_2531.4_438	43.9703	MT3_2					2531.37	#DIV/0!	2	0	0	0	0	0	4403	4978	6024	0	0	0	0	0	0	0	12
SC4083_446mz_2555.3_478	44.3394	MT3_2					2555.27	#DIV/0!	3	0	0	0	0	0	0	0	3772	6564	0	0	0	0	0	0	12
SC4215_73mz_2628.9_356	45.4426	MT3_2					2628.85	#DIV/0!	82	0	0	0	0	541236	193421	0	300010	235606	397638	261240	0	0	0	0	6
SC4256_204mz_2653.2_479	45.7907	MT3_2					2653.2	#DIV/0!	6	0	0	0	0	0	3864	0	17909	64716	0	0	0	0	0	0	10
SC4314_204mz_2687.0_441	46.2747	MT3_2					2687.04	#DIV/0!	36	0	0	0	0	0	0	98704	106764	0	0	0	0	0	0	0	10
SC4394_410mz_2734.1_443	46.9475	MT3_2					2734.09	#DIV/0!	1	0	0	0	0	0	0	3205	553	0	0	0	0	0	0	0	12
SC4436_571mz_2758.7_480	47.299	MT3_2					2758.67	#DIV/0!	8	0	0	0	0	0	0	0	6112	5467	0	0	0	0	0	0	12
SC4471_204mz_2779.2_481	47.5925	MT3_2					2779.2	#DIV/0!	7	0	0	0	0	0	0	0	20627	30399	0	0	0	0	0	0	10
SC4497_398mz_2794.7_482	47.814	MT3_2					2794.69	#DIV/0!	1	0	0	0	0	0	2129	0	1604	2168	0	0	0	0	0	0	12
SC4569_425mz_2838.7_447	48.4079	MT3_2					2838.74	#DIV/0!	11	0	0	0	0	0	26365	52374	54252	0	0	0	0	0	0	0	9
SC4569_425mz_2838.7_448	48.4079	MT3_2					2838.74	#DIV/0!	28	0	0	0	0	0	26365	52374	54252	0	0	0	0	0	0	0	9
SC4585_204mz_2849.2_483	48.5472	MT3_2					2849.15	#DIV/0!	55	0	0	0	0	244762	132160	0	357765	323838	2876495	3147885	2846820	1960514	4482876	5017083	2
SC4650_361mz_2890.2_449	49.0958	MT3_2					2890.19	#DIV/0!	6	0	0	0	0	0	0	8900	8301	12647	0	9613	0	0	0	0	11
SC5031_467mz_3129.1_485	52.2902	MT3_2					3129.11	#DIV/0!	12	0	0	0	0	0	0	0	23627	28927	0	0	0	0	0	0	10
SC5391_363mz_3355.3_458	55.3143	MT3_2					3355.3	#DIV/0!	89	0	0	0	0	0	0	747639	645873	574974	0	0	0	0	0	0	9
SC5429_75mz_3378.9_486	55.6297	MT3_2					3378.89	#DIV/0!	298	0	0	0	0	0	0	1512968	1466737	2068706	0	0	0	0	0	0	9
SC5626_560mz_3502.4_487	57.2806	MT3_2					3502.36	#DIV/0!	46	0	0	0	0	0	0	0	147972	112034	0	0	0	0	0	0	10
SC6135_204mz_3821.9_488	61.5529	MT3_2					3821.91	#DIV/0!	4	0	0	0	0	0	0	0	5522	0	0	0	25596	0	0	0	11
SC118_75mz_1013.9_143	11.0734	MT3_3					1013.88	#DIV/0!	10	0	0	0	19731	15593	11304	36878	38221	41766	0	0	0	0	0	0	6
SC158_207mz_1026.3_364	11.4139	MT3_3					1026.35	#DIV/0!	7	0	0	0	0	0	0	7234	0	8070	0	0	0	8112	0	6961	12
SC169_93mz_1029.6_365	11.5037	MT3_3					1029.63	#DIV/0!	5	0	0	0	0	0	0	4237	0	3350	4341	0	0	0	0	0	12
SC269_143mz_1060.1_367	12.3375	MT3_3					1060.15	#DIV/0!	2	0	0	0	3553	0	0	2020	0	5089	0	0	0	0	0	0	12
SC385_147mz_1095.9_370	13.314	MT3_3					1095.88	#DIV/0!	2	0	0	0	0	0	0	14001	0	11328	0	0	0	0	0	0	10
SC387_134mz_1096.6_371	13.3333	MT3_3					1096.59	#DIV/0!	8	12853	0	8266	0	49256	0	12201	0	13425	0	0	0	0	0	0	9
SC408_144mz_1103.2_156	13.5145	MT3_3					1103.22	#DIV/0!	11	20774	19695	0	25733	19788	0	21634	17676	22849	0	13283	0	16541	27185	0	4
SC453_89mz_1117.1_373	13.8936	MT3_3					1117.09	#DIV/0!	6	0	0	0	24893	26411	0	20225	0	26065	0	0	0	0	0	0	8
SC597_161mz_1160.8_376	15.0865	MT3_3					1160.75	#DIV/0!	4	0	0	0	0	0	0	5048	6584	7621	4545	0	4454	4444	0	0	12
SC1202_88mz_1346.9_195	20.1742	MT3_3					1346.94	#DIV/0!	4	0	0	0	142402	188154	131632	134416	132193	169607	0	0	0	0	0	389591	5
SC1792_174mz_1541.9_397	25.1151	MT3_3					1541.89	#DIV/0!	3	0	0	0	0	0	0	6368	0	7574	0	0	0	0	0	0	12
SC1845_84mz_1560.2_401	25.5647	MT3_3					1560.16	#DIV/0!	17	0	0	0	17829	31738	23946	42039	0	142898	218602	0	155520	0	0	0	5
SC1866_228mz_1567.1_402	25.7367	MT3_3					1567.15	#DIV/0!	8	0	0	0	0	0	0	9130	0	14700	0	0	0	0	0	0	11
SC2033_84mz_1627.1_404	27.1426	MT3_3					1627.05	#DIV/0!	32	0	0	0	0	0	0	497391	0	551896	0	0	0	0	0	0	10
SC2033_84mz_1627.1_405	27.1426	MT3_3					1627.05	#DIV/0!	64	0	0	0	0	0	0	497391	0	551896	0	0	0	0	0	0	10
SC2086_180mz_1647.1_407	27.5856	MT3_3					1647.11	#DIV/0!	33	0	0	0	0	0	0	201223	101819	222486	0	0	0	0	0	0	9
SC2315_73mz_1734.0_412	29.5057	MT3_3					1734.03	#DIV/0!	123	0	0	0	0	0	0	889198	733077	973528	0	0	0	0	0	0	9
SC2485_337mz_1798.4_419	30.9267	MT3_3					1798.36	#DIV/0!	2	0	0	0	0	0	0	10908	0	5515	0	0	0	0	0	0	11
SC2574_73mz_1835.6_253	31.6742	MT3_3					1835.59	#DIV/0!	127	0	0	0	1763683	1908728	1668675	3904604	4023601	4248470	29578605	32988013	29821197	32503403	51568162	49221039	0
SC2738_103mz_1904.3_424	33.0474	MT3_3					1904.3	#DIV/0!	11	0	0	0	0	0	0	0	0	25251	68955	84293	0	0	0	0	9
SC3055_353mz_2041.5_349	35.7158	MT3_3					2041.5	#DIV/0!	8	0	0	0	0	18824	21452	14875	0	16634	0	0	0	0	0	0	8
SC3239_174mz_2125.9_477	37.2535	MT3_3					2125.95	#DIV/0!	2	0	0	0	0	0	0	0	7380	6786	8950	0	0	0	0	0	12
SC3275_73mz_2142.7_105	37.558	MT3_3					2142.67	#DIV/0!	196	3487262	1551100	1846899	167862	6803545	385510	484856	2482543	4840489	0	650684	447800	2580563	805959	2285935	1
SC3289_226mz_2149.3_430	37.6788	MT3_3					2149.3	#DIV/0!	6	0	0	0	0	0	0	19487	0	18574	0	0	0	0	0	0	10
SC3452_73mz_2226.5_432	39.0444	MT3_3					2226.49	#DIV/0!	51	0	0	0	0	0	0	132298	145001	183405	0	0	0	0	0	0	9
SC3917_73mz_2464.8_293	42.9426	MT3_3					2464.81	#DIV/0!	272	0	0	0	1980826	2463177	2090301	5157549	4810378	5004182	2294248	2191201	2682280	2440231	2517504	2499216	0
SC4133_73mz_2582.4_439	44.7579	MT3_3					2582.38	#DIV/0!	28	0	0	0	0	140472	74664	123670	0	88230	0	0	0	0	0	0	8
SC4727_439mz_2938.4_450	49.7408	MT3_3					2938.43	#DIV/0!	32	0	0	0	0	0	0	129434	99938	138422	0	0	0	0	0	0	9
SC4849_204mz_3014.9_451	50.7634	MT3_3					3014.91	#DIV/0!	66	0	0	0	0	234919	0	282997	217068	331227	0	0	0	0	0	0	8
SC4947_425mz_3076.3_452	51.5846	MT3_3					3076.34	#DIV/0!	2	0	0	0	0	0	0	4918	0	4744	0	0	0	0	0	0	12
SC5067_131mz_3151.9_453	52.5954	MT3_3					3151.94	#DIV/0!	4	0	0	0	0	0	0	13203	0	15608	0	0	0	0	0	0	10
SC5095_439mz_3169.6_454	52.8312	MT3_3					3169.57	#DIV/0!	11	0	0	0	0	4882	0	42516	24427	36725	0	0	0	0	0	0	9
SC5439_472mz_3385.2_459	55.7143	MT3_3					3385.21	#DIV/0!	75	0	0	0	0	0	0	302999	251041	305256	0	0	0	0	0	0	9
SC6139_361mz_3824.2_461	61.583	MT3_3					3824.16	#DIV/0!	2	0	0	0	0	0	0	8153	5267	5521	0	1858	0	0	0	0	12
SC3_75mz_978.8_489	10.1146	SN1_1					978.796	#DIV/0!	6	0	0	0	0	0	0	0	0	0	35707	28768	0	0	0	0	10
SC9_132mz_980.6_490	10.1632	SN1_1					980.575	#DIV/0!	2	0	0	0	0	0	29320	0	0	11103	9987	8122	12297	0	0	0	9
SC34_147mz_988.2_491	10.3721	SN1_1					988.22	#DIV/0!	5	0	0	0	0	0	0	0	0	0	25621	56480	0	0	0	0	10
SC54_204mz_994.2_492	10.5357	SN1_1					994.207	#DIV/0!	5	0	0	0	0	0	0	0	0	0	24563	25783	0	0	0	33475	9
SC312_154mz_1073.6_19	12.7042	SN1_1					1073.57	#DIV/0!	13	92732	86854	84343	73877	89411	73894	81404	79421	89616	72441	70845	79852	76274	81966	82827	0
SC342_147mz_1082.9_152	12.9583	SN1_1					1082.87	#DIV/0!	21	0	0	0	0	0	13363	0	0	0	74574	77156	80188	58476	69339	116751	5
SC405_61mz_1102.1_505	13.4851	SN1_1					1102.14	#DIV/0!	8	0	0	0	0	26666	0	0	0	0	12986	0	0	0	0	0	10
SC452_72mz_1116.4_508	13.8744	SN1_1					1116.39	#DIV/0!	1	0	0	0	0	0	0	0	0	0	5880	6917	0	0	2928	4067	12
SC514_73mz_1135.6_513	14.4003	SN1_1					1135.64	#DIV/0!	7	0	0	0	0	0	0	0	0	0	11421	39366	19687	0	0	0	9
SC559_73mz_1149.5_514	14.7778	SN1_1					1149.45	#DIV/0!	33	0	0	0	0	0	0	0	0	0	223059	192360	186274	0	82242	0	8
SC666_281mz_1182.3_168	15.6746	SN1_1					1182.27	#DIV/0!	85	20691	0	0	337228	365278	307705	436652	431357	454902	1308376	1203395	1328239	1150023	1448463	1591851	0
SC810_144mz_1226.4_173	16.8809	SN1_1					1226.42	#DIV/0!	80	0	0	0	302920	259361	230173	346580	357141	348185	1751821	2284607	2123251	1463030	1164121	1029641	0
SC1114_228mz_1319.8_530	19.4335	SN1_1					1319.84	#DIV/0!	3	0	0	0	5794	10540	0	0	0	0	4866	12038	5927	0	0	4889	10
SC1187_73mz_1342.2_193	20.0451	SN1_1					1342.22	#DIV/0!	53	0	0	0	307153	146661	152892	478995	460094	554079	491653	492044	572298	557093	759112	612919	0
SC1379_140mz_1401.4_390	21.6573	SN1_1					1401.35	#DIV/0!	1	0	7243	12704	11245	0	11554	14270	11246	0	8021	7631	9590	7709	7317	7438	8
SC1510_258mz_1445.8_539	22.7521	SN1_1					1445.85	#DIV/0!	3	0	0	0	0	0	0	0	0	0	3590	1741	22765	0	1858	0	11
SC1604_230mz_1478.0_543	23.5423	SN1_1					1477.96	#DIV/0!	3	0	0	0	0	0	0	0	0	0	6904	8757	7002	7133	0	0	12
SC1682_128mz_1504.6_547	24.1974	SN1_1					1504.59	#DIV/0!	3	0	0	0	0	0	0	21758	0	20535	17073	24702	0	0	0	0	8
SC1703_100mz_1511.8_548	24.3744	SN1_1					1511.78	#DIV/0!	13	0	0	0	0	0	0	0	0	0	68808	83586	92117	0	0	0	9
SC1735_188mz_1522.6_549	24.6403	SN1_1					1522.59	#DIV/0!	1	0	0	0	0	0	5205	0	4727	0	4698	4285	4482	4635	5328	0	12
SC2006_83mz_1616.9_565	26.9179	SN1_1					1616.88	#DIV/0!	1	0	0	0	0	0	0	0	0	0	2526	0	3752	0	0	0	12
SC2088_73mz_1647.8_567	27.6007	SN1_1					1647.79	#DIV/0!	59	0	0	0	0	0	0	0	0	0	340336	139838	376782	0	0	0	9
SC2135_174mz_1665.5_569	27.9916	SN1_1					1665.49	#DIV/0!	5	0	0	0	0	0	0	0	0	0	11735	15305	0	8749	0	0	10
SC2169_73mz_1678.6_571	28.2802	SN1_1					1678.55	#DIV/0!	20	0	0	0	0	0	0	0	0	0	120265	132127	0	0	0	0	10
SC2175_521mz_1680.6_572	28.3263	SN1_1					1680.64	#DIV/0!	16	0	0	0	0	0	0	0	0	0	54967	83020	55713	21321	97147	89266	6
SC2217_252mz_1696.7_574	28.6803	SN1_1					1696.66	#DIV/0!	3	0	0	0	0	0	0	0	0	0	6350	7299	0	0	0	0	12
SC2220_279mz_1697.9_575	28.708	SN1_1					1697.92	#DIV/0!	7	0	0	0	0	0	0	0	0	0	13381	21591	0	0	0	0	10
SC2388_140mz_1761.6_583	30.1148	SN1_1					1761.6	#DIV/0!	9	0	0	0	0	0	0	0	0	0	103742	126591	0	0	0	0	10
SC2441_73mz_1781.9_242	30.5636	SN1_1					1781.92	#DIV/0!	92	0	0	0	2041536	2241222	1867902	1645505	1686402	1789643	789488	907732	1015242	383095	470871	325858	0
SC2509_276mz_1808.7_588	31.1365	SN1_1					1808.68	#DIV/0!	1	0	0	0	0	0	0	0	0	0	4196	4709	6124	0	5346	5628	12
SC2539_265mz_1821.3_593	31.3882	SN1_1					1821.28	#DIV/0!	53	0	0	0	0	0	0	0	0	0	503805	562886	573660	0	0	0	9
SC2580_157mz_1838.3_595	31.7287	SN1_1					1838.31	#DIV/0!	80	0	0	0	0	0	0	0	0	0	1906708	1806931	1794830	532575	0	0	8
SC2699_73mz_1888.2_600	32.7253	SN1_1					1888.18	#DIV/0!	63	0	0	0	0	0	0	0	0	0	262985	214342	0	0	0	374611	9
SC2758_319mz_1913.1_604	33.2228	SN1_1					1913.07	#DIV/0!	2	0	0	0	0	0	0	0	0	0	5779	4677	0	4739	0	0	12
SC2875_247mz_1962.0_608	34.2009	SN1_1					1962.02	#DIV/0!	6	0	0	0	0	0	0	0	0	0	54688	43006	0	0	0	0	10
SC2880_142mz_1964.3_609	34.247	SN1_1					1964.32	#DIV/0!	1	0	0	0	0	0	0	0	0	0	11487	20324	13436	13226	11197	0	7
SC3037_311mz_2032.9_613	35.5598	SN1_1					2032.94	#DIV/0!	2	0	0	0	0	0	0	0	0	0	4257	7339	0	12500	0	0	11
SC3054_142mz_2041.0_614	35.7075	SN1_1					2041.05	#DIV/0!	22	0	0	0	0	0	0	0	0	0	58649	68719	0	0	0	0	10
SC3106_142mz_2064.9_619	36.142	SN1_1					2064.91	#DIV/0!	4	0	0	0	0	0	0	0	0	0	27650	30170	0	20444	0	0	9
SC3144_174mz_2082.5_620	36.4625	SN1_1					2082.51	#DIV/0!	5	0	0	0	0	0	0	0	0	0	25412	42698	0	0	0	0	10
SC3196_73mz_2106.4_622	36.8978	SN1_1					2106.41	#DIV/0!	6	0	0	0	0	0	0	0	0	0	40114	51470	41972	0	0	0	9
SC3365_319mz_2184.2_627	38.3138	SN1_1					2184.17	#DIV/0!	8	0	0	0	0	0	0	0	14227	9552	30596	38510	43841	19492	0	0	7
SC3458_326mz_2229.5_632	39.0948	SN1_1					2229.51	#DIV/0!	8	0	0	0	0	0	0	0	0	0	17086	14922	0	0	0	0	10
SC3578_406mz_2289.8_433	40.1015	SN1_1					2289.79	#DIV/0!	11	0	0	0	0	0	0	13089	16851	14156	28883	35163	29848	70499	67457	55384	3
SC3712_315mz_2357.1_635	41.2264	SN1_1					2357.15	#DIV/0!	20	0	0	0	0	0	0	0	0	0	170988	178728	184736	0	0	0	9
SC3756_204mz_2379.3_638	41.5963	SN1_1					2379.3	#DIV/0!	5	0	0	0	0	0	0	0	0	0	14579	15480	0	17018	0	0	9
SC3772_56mz_2387.1_639	41.7272	SN1_1					2387.14	#DIV/0!	22	0	0	0	0	0	0	0	0	191966	99509	132305	152455	0	0	0	8
SC3886_73mz_2448.2_643	42.6868	SN1_1					2448.24	#DIV/0!	61	0	0	0	0	0	0	0	0	0	203068	202966	0	0	0	0	10
SC3930_73mz_2472.0_644	43.0534	SN1_1					2471.98	#DIV/0!	32	0	0	0	0	0	0	0	0	0	84889	52539	0	0	0	0	10
SC3951_73mz_2483.3_646	43.2287	SN1_1					2483.34	#DIV/0!	142	0	0	0	0	0	0	0	0	0	1350859	1240380	0	0	0	0	10
SC4526_324mz_2812.1_654	48.0522	SN1_1					2812.13	#DIV/0!	123	0	0	0	0	0	0	0	0	0	779536	799934	0	0	0	0	10
SC4555_236mz_2830.3_655	48.2946	SN1_1					2830.26	#DIV/0!	13	0	0	0	0	0	0	0	0	0	50439	62869	0	0	0	0	10
SC4650_204mz_2890.5_657	49.0999	SN1_1					2890.49	#DIV/0!	42	0	0	0	0	0	0	0	0	0	170072	184230	148475	0	176920	149730	7
SC4729_204mz_2939.4_658	49.7534	SN1_1					2939.37	#DIV/0!	86	0	0	0	0	0	0	0	0	0	544947	598708	490416	0	0	0	9
SC6136_361mz_3822.5_663	61.5604	SN1_1					3822.47	#DIV/0!	7	0	0	0	0	0	0	0	0	0	54600	83391	0	0	0	0	10
SC6357_204mz_3961.5_665	63.4193	SN1_1					3961.5	#DIV/0!	21	0	0	0	0	0	0	0	0	0	118474	193897	76418	0	0	0	9
SC63_147mz_997.2_493	10.617	SN1_2					997.182	#DIV/0!	39	0	0	0	0	0	0	0	0	0	554607	618013	381817	553140	0	0	8
SC107_147mz_1010.6_495	10.9844	SN1_2					1010.63	#DIV/0!	9	0	0	0	0	0	0	0	0	0	10879	15388	0	0	0	21546	9
SC114_73mz_1012.7_497	11.0414	SN1_2					1012.71	#DIV/0!	4	0	0	0	0	0	0	0	0	0	3229	6706	0	0	0	0	12
SC135_75mz_1019.2_498	11.2193	SN1_2					1019.22	#DIV/0!	13	0	0	0	0	0	0	0	0	0	41148	54084	0	48185	0	0	9
SC219_88mz_1045.0_500	11.9239	SN1_2					1045.01	#DIV/0!	4	0	0	0	20681	0	0	0	0	0	7323	12929	0	0	0	0	10
SC230_181mz_1048.5_501	12.0187	SN1_2					1048.48	#DIV/0!	2	0	0	0	0	0	0	0	0	0	3585	2959	0	0	0	1709	12
SC279_207mz_1063.3_16	12.4247	SN1_2					1063.34	#DIV/0!	11	37706	16062	40015	25340	27209	20842	22486	30781	30098	33361	29121	23170	27132	38752	39079	0
SC291_77mz_1067.1_502	12.5287	SN1_2					1067.14	#DIV/0!	14	53603	54756	0	0	0	0	0	0	0	33827	44320	56153	0	55077	40272	7
SC393_311mz_1098.2_504	13.3785	SN1_2					1098.24	#DIV/0!	8	0	0	0	0	0	0	0	0	0	6252	9514	0	0	0	0	12
SC433_88mz_1110.6_506	13.7174	SN1_2					1110.65	#DIV/0!	3	0	0	0	0	0	0	1850	0	0	6472	9593	0	5821	0	0	12
SC482_133mz_1125.7_510	14.1276	SN1_2					1125.66	#DIV/0!	26	0	0	0	0	0	0	0	0	0	103715	104036	0	0	0	0	10
SC576_113mz_1154.7_32	14.9212	SN1_2					1154.7	#DIV/0!	24	1224288	1150258	1033354	87501	117604	75412	93380	76660	112649	300152	394907	479204	594933	752900	568292	0
SC579_133mz_1155.6_515	14.9447	SN1_2					1155.56	#DIV/0!	19	0	0	0	0	0	0	0	0	0	71793	70111	0	0	96059	90681	8
SC618_147mz_1167.5_517	15.2701	SN1_2					1167.47	#DIV/0!	20	0	0	0	0	0	0	0	0	0	78287	78952	78049	47383	0	0	8
SC727_73mz_1201.1_519	16.1878	SN1_2					1201.05	#DIV/0!	18	0	0	0	0	0	0	0	0	0	58221	70264	52936	0	0	34795	8
SC797_73mz_1222.5_520	16.7742	SN1_2					1222.51	#DIV/0!	9	0	0	0	0	0	0	0	0	0	9990	11869	14685	0	0	0	10
SC977_174mz_1277.7_522	18.2825	SN1_2					1277.71	#DIV/0!	32	0	0	0	0	0	0	0	0	0	149452	187470	174304	0	0	0	9
SC995_258mz_1283.2_523	18.4335	SN1_2					1283.24	#DIV/0!	5	0	0	0	0	0	0	0	0	0	9020	5883	0	0	0	0	12
SC1008_147mz_1287.3_525	18.5451	SN1_2					1287.32	#DIV/0!	61	0	0	0	0	0	0	0	0	0	63910946	25541620	21242550	0	0	0	9
SC1040_130mz_1297.1_526	18.8127	SN1_2					1297.12	#DIV/0!	10	0	0	0	0	0	0	0	0	0	17052	29376	0	19047	0	0	9
SC1119_73mz_1321.2_532	19.4695	SN1_2					1321.15	#DIV/0!	95	0	0	0	0	0	0	0	0	0	7791241	8417548	0	0	0	0	10
SC1382_73mz_1402.3_391	21.6807	SN1_2					1402.3	#DIV/0!	36	0	0	0	0	0	0	0	39066	0	155792	170945	158758	76477	111826	62013	5
SC1422_154mz_1416.0_536	22.0188	SN1_2					1416.05	#DIV/0!	4	0	0	0	0	0	0	0	0	0	7102	5261	0	0	0	0	12
SC1427_61mz_1417.6_537	22.0574	SN1_2					1417.61	#DIV/0!	28	0	0	0	0	0	0	0	0	0	329774	370035	442372	160337	225793	0	7
SC1440_270mz_1422.0_206	22.1664	SN1_2					1422.04	#DIV/0!	5	0	0	0	9513	8561	0	0	0	0	9879	8551	8689	0	0	4709	12
SC1476_228mz_1434.2_538	22.4659	SN1_2					1434.22	#DIV/0!	35	0	0	0	0	0	0	0	0	0	158377	172446	0	0	0	0	10
SC1632_73mz_1487.5_544	23.7779	SN1_2					1487.54	#DIV/0!	20	0	0	0	0	0	0	0	0	0	67747	89998	0	0	145077	84560	8
SC1634_75mz_1488.2_545	23.793	SN1_2					1488.15	#DIV/0!	18	0	0	0	0	0	0	0	0	0	43231	48052	0	0	0	0	10
SC1674_144mz_1501.8_546	24.1277	SN1_2					1501.76	#DIV/0!	6	0	0	0	0	0	0	0	0	0	60193	72623	63396	0	0	0	9
SC1793_174mz_1542.6_554	25.1318	SN1_2					1542.56	#DIV/0!	55	0	0	0	0	0	0	0	0	0	0	487049	0	0	0	0	11
SC1941_73mz_1592.7_403	26.3666	SN1_2					1592.75	#DIV/0!	112	0	0	0	0	0	0	0	0	185521	1922033	1868692	1794376	741083	843737	729501	5
SC1978_73mz_1606.0_560	26.6778	SN1_2					1606.01	#DIV/0!	68	0	0	0	0	0	0	0	0	0	0	939029	0	0	622768	0	10
SC1997_147mz_1613.6_562	26.8448	SN1_2					1613.57	#DIV/0!	24	0	0	0	0	0	0	0	0	0	78831	121082	129410	0	0	0	9
SC2302_72mz_1729.3_683	29.4008	SN1_2					1729.28	#DIV/0!	1	0	0	0	0	0	0	0	0	0	0	3540	4723	0	0	0	12
SC2405_73mz_1768.1_416	30.259	SN1_2					1768.13	#DIV/0!	99	0	0	0	0	0	0	258291	192080	303023	1800022	2014379	2831674	2542399	2743407	2724334	3
SC2526_287mz_1815.6_592	31.2757	SN1_2					1815.65	#DIV/0!	6	0	0	0	0	0	0	0	0	0	30919	41631	59461	0	0	0	9
SC2654_174mz_1869.3_255	32.3486	SN1_2					1869.33	#DIV/0!	178	0	0	0	1744430	1668813	1349944	2531528	1823379	3071086	19835612	17162935	20702863	10590113	10684319	25934445	0
SC3042_73mz_2035.4_270	35.6042	SN1_2					2035.38	#DIV/0!	69	0	0	0	184726	245542	178127	314427	280604	321349	476499	438198	468810	327589	504260	485190	0
SC3214_156mz_2114.7_694	37.0479	SN1_2					2114.66	#DIV/0!	1	0	0	0	0	0	0	0	0	0	0	7539	8529	0	0	2768	12
SC3433_192mz_2216.6_631	38.88	SN1_2					2216.65	#DIV/0!	18	0	0	0	0	0	0	0	0	44740	68891	74124	70567	0	0	0	8
SC3805_315mz_2404.3_641	42.0089	SN1_2					2404.33	#DIV/0!	19	0	0	0	0	0	0	0	0	0	23581	31798	37340	0	0	29751	8
SC3965_232mz_2491.2_706	43.3503	SN1_2					2491.21	#DIV/0!	1	0	0	0	0	0	0	0	0	0	0	4919	4852	0	4372	0	12
SC3975_174mz_2496.4_647	43.4308	SN1_2					2496.42	#DIV/0!	7	0	0	0	0	0	0	0	0	0	44772	24019	26912	0	0	15792	8
SC5290_363mz_3291.7_311	54.4644	SN1_2					3291.73	#DIV/0!	189	0	0	0	48454111	31067458	59672525	51374669	56918795	40878394	3270740	3304260	3002942	1376097	1565921	1771812	0
SC54_204mz_994.6_667	10.5457	SN1_3					994.573	#DIV/0!	4	0	0	0	0	0	0	0	0	0	0	17291	12182	0	0	0	10
SC74_75mz_1000.4_494	10.7059	SN1_3					1000.44	#DIV/0!	5	73701	126301	0	0	0	0	0	0	0	43066	51757	46694	5666	0	46810	8
SC107_117mz_1010.7_496	10.9852	SN1_3					1010.66	#DIV/0!	4	0	0	0	0	0	8487	0	0	6703	14179	0	12323	10006	0	11900	8
SC115_89mz_1013.1_668	11.0515	SN1_3					1013.08	#DIV/0!	3	0	0	0	0	0	0	0	0	0	0	12450	15345	0	0	8637	10
SC207_117mz_1041.3_669	11.8233	SN1_3					1041.33	#DIV/0!	2	0	0	0	0	0	0	3558	0	0	3718	8598	6622	0	0	0	12
SC329_73mz_1078.9_503	12.8509	SN1_3					1078.94	#DIV/0!	6	0	0	0	0	0	0	0	0	0	25445	0	18127	0	0	0	10
SC406_75mz_1102.6_155	13.4976	SN1_3					1102.6	#DIV/0!	10	0	0	0	34326	0	30694	33825	45401	36758	0	24820	28330	22863	42010	0	3
SC476_173mz_1123.8_509	14.0765	SN1_3					1123.79	#DIV/0!	1	0	0	0	0	0	0	0	0	0	4334	4607	4193	7705	5808	5418	12
SC482_133mz_1125.6_511	14.1251	SN1_3					1125.57	#DIV/0!	27	0	0	0	0	0	0	0	0	0	0	0	95105	0	0	0	11
SC583_151mz_1156.7_671	14.9757	SN1_3					1156.7	#DIV/0!	4	0	0	0	0	0	0	0	0	0	0	3414	5882	0	0	0	12
SC598_161mz_1161.3_516	15.1016	SN1_3					1161.3	#DIV/0!	6	0	0	0	0	0	0	0	0	0	0	0	6249	0	0	0	12
SC733_57mz_1202.8_171	16.2365	SN1_3					1202.84	#DIV/0!	7	0	0	0	32787	33844	0	34771	27189	36756	21573	23244	24073	27173	30902	27851	1
SC790_74mz_1220.4_674	16.7155	SN1_3					1220.37	#DIV/0!	13	0	0	0	0	0	0	0	0	0	0	105242	94505	0	0	0	10
SC793_74mz_1221.4_673	16.744	SN1_3					1221.41	#DIV/0!	2	0	0	0	0	0	0	0	0	0	0	81296	40544	0	0	0	10
SC806_228mz_1225.4_672	16.8523	SN1_3					1225.37	#DIV/0!	6	0	0	0	0	0	0	0	0	0	0	31879	18699	0	39397	0	9
SC890_73mz_1251.0_675	17.5527	SN1_3					1251	#DIV/0!	3	0	0	0	0	0	0	0	0	0	0	8497	6842	13934	0	0	11
SC900_73mz_1254.0_676	17.6358	SN1_3					1254.05	#DIV/0!	7	0	0	0	0	0	0	0	0	0	0	21343	26119	0	42292	0	9
SC926_73mz_1262.1_521	17.8564	SN1_3					1262.12	#DIV/0!	6	0	0	0	0	0	0	0	0	0	3206	0	4231	0	0	0	12
SC1008_147mz_1287.2_524	18.5409	SN1_3					1287.17	#DIV/0!	53	0	0	0	0	0	0	0	0	0	17810421	0	18491624	0	0	0	10
SC1073_158mz_1307.2_527	19.0895	SN1_3					1307.25	#DIV/0!	22	0	0	0	0	0	0	0	0	0	233577	0	233919	0	0	0	10
SC1089_142mz_1311.9_187	19.2179	SN1_3					1311.95	#DIV/0!	23	0	0	0	84369	36209	68056	84619	123851	58983	297086	314485	251465	65580	70326	55240	0
SC1214_245mz_1350.5_197	20.2715	SN1_3					1350.5	#DIV/0!	9	0	0	0	16733	16705	27672	21414	17751	46071	58586	80927	74529	61067	68723	65673	0
SC1228_166mz_1354.8_678	20.3889	SN1_3					1354.8	#DIV/0!	3	0	0	0	0	0	0	0	0	0	0	5101	4991	0	3721	0	12
SC1258_146mz_1364.0_534	20.6406	SN1_3					1364.01	#DIV/0!	3	0	0	0	0	0	0	0	0	0	8319	0	9583	0	8283	0	12
SC1280_73mz_1370.6_199	20.8218	SN1_3					1370.64	#DIV/0!	77	0	0	0	1361631	1616269	1103287	1470346	1453934	1622441	829386	1976561	1170047	1234409	291423	67314	0
SC1345_73mz_1390.7_679	21.3687	SN1_3					1390.66	#DIV/0!	31	0	0	0	0	0	0	0	0	0	0	144231	165947	0	0	0	10
SC1577_73mz_1468.7_542	23.3132	SN1_3					1468.65	#DIV/0!	57	0	0	0	0	0	0	0	0	0	415150	608568	497475	0	148870	0	8
SC1621_73mz_1483.5_392	23.6789	SN1_3					1483.52	#DIV/0!	24	0	0	0	0	0	0	114388	96945	120479	176408	169844	80680	15660	80467	85021	3
SC1696_204mz_1509.3_680	24.3131	SN1_3					1509.29	#DIV/0!	2	0	0	0	0	0	0	0	0	0	0	6228	6565	0	0	0	12
SC1765_73mz_1533.0_551	24.8969	SN1_3					1533.02	#DIV/0!	72	0	0	0	0	0	0	0	0	0	4152082	4350661	4276118	0	0	0	9
SC1776_156mz_1536.6_553	24.985	SN1_3					1536.6	#DIV/0!	22	0	0	0	0	0	0	0	0	0	2519865	0	2726302	0	0	0	10
SC1842_158mz_1559.0_556	25.537	SN1_3					1559.03	#DIV/0!	13	0	0	0	0	0	0	0	0	0	137306	149491	128757	0	0	0	9
SC1842_73mz_1559.0_557	25.537	SN1_3					1559.03	#DIV/0!	34	0	0	0	0	0	0	0	0	0	315572	280005	304404	0	0	0	9
SC1997_247mz_1613.3_563	26.8381	SN1_3					1613.27	#DIV/0!	15	0	0	0	0	0	0	0	0	0	0	49177	60167	0	0	0	10
SC2123_315mz_1661.2_568	27.8959	SN1_3					1661.15	#DIV/0!	5	0	0	0	0	0	0	0	0	0	6430	12244	15173	0	0	0	10
SC2135_174mz_1665.7_682	27.9957	SN1_3					1665.67	#DIV/0!	5	0	0	0	0	0	0	0	0	0	0	0	14382	0	0	0	11
SC2169_234mz_1678.5_570	28.2792	SN1_3					1678.51	#DIV/0!	10	0	0	0	0	0	0	0	0	0	47470	0	51918	0	0	0	10
SC2365_184mz_1753.0_581	29.9243	SN1_3					1752.98	#DIV/0!	29	0	0	0	0	0	0	0	0	0	230267	338746	344954	0	0	0	9
SC2365_70mz_1753.0_684	29.9243	SN1_3					1752.98	#DIV/0!	5	0	0	0	0	0	0	0	0	0	115120	230900	198812	0	0	0	9
SC2371_174mz_1755.4_582	29.978	SN1_3					1755.41	#DIV/0!	21	0	0	0	0	0	0	0	0	0	219308	164661	204619	0	75564	0	8
SC2390_193mz_1762.5_685	30.1357	SN1_3					1762.55	#DIV/0!	7	0	0	0	0	0	0	0	0	0	0	90870	107012	0	0	0	10
SC2412_192mz_1770.9_584	30.3194	SN1_3					1770.86	#DIV/0!	11	0	0	0	0	0	0	0	0	0	29652	0	33734	0	0	0	10
SC2452_73mz_1786.1_418	30.6549	SN1_3					1786.05	#DIV/0!	143	0	0	0	0	0	0	827086	882749	939513	4837582	5371739	4973403	7332891	10178678	10704682	3
SC2475_174mz_1795.0_586	30.8521	SN1_3					1794.98	#DIV/0!	9	0	0	0	0	0	0	0	0	0	30939	21155	35081	29392	0	0	8
SC2497_174mz_1803.5_686	31.0333	SN1_3					1803.52	#DIV/0!	20	0	0	0	0	0	0	0	0	0	0	82331	106105	0	0	0	10
SC2512_142mz_1809.7_589	31.1566	SN1_3					1809.69	#DIV/0!	1	0	0	0	0	0	0	0	0	0	30014	20914	39020	18247	0	24644	7
SC2518_231mz_1812.2_590	31.2077	SN1_3					1812.24	#DIV/0!	89	0	0	0	0	0	0	0	0	0	441446	0	707576	0	0	0	10
SC2559_73mz_1829.5_251	31.5517	SN1_3					1829.46	#DIV/0!	175	0	0	0	235673	300733	263160	314130	267557	272936	5447123	5402904	5506057	3950552	5870935	5763798	0
SC2608_285mz_1850.3_99	31.9686	SN1_3					1850.32	#DIV/0!	10	17875	20586	17188	0	0	0	258788	233501	293344	41471	55515	56571	21065	0	39722	4
SC2617_73mz_1853.8_687	32.0382	SN1_3					1853.8	#DIV/0!	8	0	0	0	0	0	0	0	0	0	0	117443	121026	0	0	0	10
SC2633_329mz_1860.8_688	32.1775	SN1_3					1860.77	#DIV/0!	9	0	0	0	0	0	0	0	0	0	0	22326	28234	0	0	0	10
SC2673_128mz_1877.4_598	32.5105	SN1_3					1877.43	#DIV/0!	10	0	0	0	0	0	0	0	0	0	36072	0	42080	0	0	0	10
SC2715_278mz_1895.1_601	32.8645	SN1_3					1895.15	#DIV/0!	6	0	0	0	0	0	0	0	0	0	16888	0	32908	32535	0	0	9
SC2750_204mz_1909.7_689	33.1556	SN1_3					1909.71	#DIV/0!	3	0	0	0	0	0	0	0	0	0	0	0	9384	0	0	0	12
SC2764_202mz_1915.6_605	33.2739	SN1_3					1915.63	#DIV/0!	5	0	0	0	0	0	0	0	0	0	25491	0	30078	0	0	10128	9
SC2829_73mz_1942.7_606	33.8141	SN1_3					1942.66	#DIV/0!	178	0	0	0	0	0	0	0	0	0	139934307	143066759	150711686	199835310	0	0	8
SC2924_174mz_1982.7_690	34.6135	SN1_3					1982.66	#DIV/0!	2	0	0	0	0	0	0	0	0	0	0	14736	12834	0	0	0	10
SC2926_232mz_1983.5_691	34.6311	SN1_3					1983.54	#DIV/0!	5	0	0	0	0	0	0	0	0	0	0	17801	14068	5507	5453	0	10
SC2967_174mz_2001.0_610	34.9776	SN1_3					2000.97	#DIV/0!	2	0	0	0	0	0	0	0	0	0	8529	0	4473	0	0	0	12
SC3063_204mz_2044.9_616	35.777	SN1_3					2044.87	#DIV/0!	3	0	0	0	0	0	0	0	0	0	13829	0	12474	0	0	11283	9
SC3095_73mz_2059.9_618	36.0505	SN1_3					2059.88	#DIV/0!	8	0	0	0	0	0	0	0	0	0	25478	0	35147	0	0	0	10
SC3099_174mz_2061.7_692	36.084	SN1_3					2061.72	#DIV/0!	5	0	0	0	0	0	0	0	0	0	14989	27461	16193	0	0	0	9
SC3144_174mz_2082.4_693	36.4607	SN1_3					2082.41	#DIV/0!	11	0	0	0	0	0	0	0	0	0	0	18314	53213	0	0	0	10
SC3162_73mz_2090.6_621	36.61	SN1_3					2090.61	#DIV/0!	48	0	0	0	0	0	0	0	0	0	210006	0	274061	0	0	204172	9
SC3210_73mz_2113.2_623	37.0219	SN1_3					2113.23	#DIV/0!	14	0	0	0	0	0	0	0	0	0	5457	13198	47861	0	0	0	10
SC3214_156mz_2114.7_624	37.0487	SN1_3					2114.7	#DIV/0!	2	0	0	0	0	0	0	0	0	0	8786	0	10521	9241	0	14200	10
SC3295_251mz_2151.8_625	37.7249	SN1_3					2151.83	#DIV/0!	13	0	0	0	0	0	0	0	0	0	72981	0	73093	0	0	0	10
SC3312_204mz_2159.8_698	37.8691	SN1_3					2159.75	#DIV/0!	7	0	0	0	0	0	0	0	0	0	0	11243	22755	0	0	0	10
SC3378_213mz_2189.9_700	38.4178	SN1_3					2189.88	#DIV/0!	100	0	0	0	0	0	0	0	0	0	0	912564	1159605	0	0	0	10
SC3383_232mz_2192.4_628	38.4631	SN1_3					2192.37	#DIV/0!	8	0	0	0	0	0	0	0	0	0	0	0	26360	0	0	17029	10
SC3408_294mz_2204.3_629	38.6745	SN1_3					2204.34	#DIV/0!	4	0	0	0	0	0	0	0	0	0	12729	11947	14349	0	0	0	9
SC3411_174mz_2205.7_630	38.698	SN1_3					2205.75	#DIV/0!	7	0	0	0	0	0	0	0	0	0	30997	0	18921	0	0	0	10
SC3458_326mz_2229.4_701	39.0931	SN1_3					2229.41	#DIV/0!	1	0	0	0	0	0	0	0	0	0	0	12243	6850	0	0	0	11
SC3468_73mz_2234.6_275	39.1795	SN1_3					2234.58	#DIV/0!	136	0	0	0	1406314	1280924	1204998	460479	383740	454666	2447673	2711859	2878203	317917	443419	606087	0
SC3643_231mz_2322.2_702	40.6433	SN1_3					2322.23	#DIV/0!	4	0	0	0	0	0	0	0	0	0	0	9890	8826	0	0	0	12
SC3716_387mz_2359.3_703	41.2624	SN1_3					2359.31	#DIV/0!	39	0	0	0	0	0	0	0	0	42013	405146	387642	406773	365977	0	0	7
SC3735_73mz_2368.5_637	41.4167	SN1_3					2368.54	#DIV/0!	189	0	0	0	0	0	0	0	0	0	2551278	2334536	2813455	542026	775876	776026	6
SC3757_204mz_2379.4_704	41.5979	SN1_3					2379.4	#DIV/0!	4	0	0	0	0	0	0	0	0	0	9401	0	14020	0	0	0	11
SC3797_393mz_2399.7_640	41.9376	SN1_3					2399.74	#DIV/0!	2	0	0	0	0	0	0	0	0	0	4323	0	4185	0	0	0	12
SC3816_218mz_2410.2_642	42.0995	SN1_3					2410.2	#DIV/0!	70	0	0	0	0	0	0	0	0	0	517722	631490	663409	0	122834	166454	7
SC3822_116mz_2413.3_705	42.1473	SN1_3					2413.3	#DIV/0!	4	0	0	0	0	0	0	0	0	0	0	24708	17785	0	0	16530	9
SC4102_204mz_2565.8_708	44.502	SN1_3					2565.8	#DIV/0!	9	0	0	0	0	0	0	0	0	0	0	26370	26607	0	0	0	10
SC4258_204mz_2654.2_653	45.8048	SN1_3					2654.18	#DIV/0!	2	0	0	0	0	6203	0	0	0	0	6895	0	6746	0	0	0	12
SC4554_236mz_2829.8_709	48.2887	SN1_3					2829.82	#DIV/0!	16	0	0	0	0	0	0	0	0	0	0	0	50123	0	0	0	11
SC4746_204mz_2950.3_659	49.8993	SN1_3					2950.28	#DIV/0!	23	0	0	0	0	0	0	0	0	0	76193	38224	84575	85682	140913	125604	6
SC4995_73mz_3106.4_661	51.9864	SN1_3					3106.39	#DIV/0!	94	0	0	0	0	0	0	0	0	0	266738	0	254299	160155	0	0	9
SC5997_498mz_3735.2_710	60.3935	SN1_3					3735.19	#DIV/0!	2	0	0	0	0	0	0	0	0	0	0	1459	2216	0	0	0	12
SC1_171mz_978.1_666	10.0952	SN3_1					978.086	#DIV/0!	76	0	0	0	0	0	0	0	0	0	0	1006093	1649752	1410287	0	336654	8
SC37_112mz_989.1_463	10.3963	SN3_1					989.105	#DIV/0!	6	0	0	0	0	0	0	0	14000	13746	0	11496	13477	10525	15159	13452	5
SC79_160mz_1002.0_712	10.7478	SN3_1					1001.97	#DIV/0!	1	0	0	0	0	0	0	0	0	0	0	0	0	2412	0	2672	12
SC190_126mz_1036.2_6	11.6823	SN3_1					1036.17	#DIV/0!	61	2815269	3425239	3662062	634897	430483	1359045	416966	921830	377621	1924573	1687661	1363043	2328482	1425966	584053	0
SC223_152mz_1046.3_12	11.9592	SN3_1					1046.3	#DIV/0!	22	47796	37876	38333	0	0	0	0	0	0	52561	65796	0	56179	0	72322	8
SC941_73mz_1266.6_383	17.9797	SN3_1					1266.63	#DIV/0!	74	0	0	0	0	0	218767	291299	266121	416376	5846239	5949855	6130383	1769510	3718134	3412476	2
SC1075_73mz_1307.7_528	19.1012	SN3_1					1307.67	#DIV/0!	91	0	0	0	0	0	0	0	0	0	4038148	3949160	4243878	2981026	5020518	6050613	6
SC1254_215mz_1362.7_69	20.6045	SN3_1					1362.69	#DIV/0!	23	160317	118223	86785	96439	138902	125114	71878	96584	127720	81007	88086	46491	107443	86838	83337	0
SC1673_144mz_1501.5_394	24.121	SN3_1					1501.48	#DIV/0!	4	0	0	0	0	0	0	9882	13161	0	0	0	0	21101	25463	20294	8
SC1765_73mz_1532.8_217	24.8911	SN3_1					1532.78	#DIV/0!	101	0	0	0	1224256	1280224	1028920	1186630	1281008	1314865	3217805	5936461	3397833	3878050	4423325	3793128	0
SC1840_120mz_1558.2_555	25.5169	SN3_1					1558.22	#DIV/0!	52	0	0	0	0	0	0	0	0	0	1252543	1663462	1485691	1126111	1192986	1223748	6
SC2067_174mz_1640.0_566	27.4286	SN3_1					1640	#DIV/0!	6	0	0	0	0	0	0	0	0	0	56000	51386	52250	22737	18381	25215	6
SC2231_73mz_1702.2_576	28.8018	SN3_1					1702.16	#DIV/0!	45	0	0	0	0	0	0	0	0	0	1020529	1380388	1215662	330154	281054	394438	6
SC2271_218mz_1717.4_578	29.1382	SN3_1					1717.39	#DIV/0!	39	0	0	0	0	0	0	0	0	0	1055878	1202899	1277074	549275	494020	485802	6
SC2306_292mz_1730.6_579	29.431	SN3_1					1730.65	#DIV/0!	6	0	0	0	0	0	0	0	0	0	32524	43025	43077	20710	32773	54715	6
SC2375_221mz_1756.8_740	30.0081	SN3_1					1756.77	#DIV/0!	32	0	0	0	0	0	0	0	0	0	0	0	0	38487	0	43852	10
SC2382_254mz_1759.5_240	30.0686	SN3_1					1759.51	#DIV/0!	49	0	0	0	798354	804026	657570	103483	119700	141916	4794176	9034945	7995084	728030	842309	818016	0
SC2474_174mz_1794.4_741	30.8386	SN3_1					1794.37	#DIV/0!	32	0	0	0	0	0	0	0	0	0	0	0	0	37718	0	36515	10
SC2509_276mz_1808.6_742	31.1339	SN3_1					1808.55	#DIV/0!	3	0	0	0	0	0	0	0	0	0	0	0	8639	5774	4412	0	12
SC2539_265mz_1821.2_743	31.3864	SN3_1					1821.19	#DIV/0!	24	0	0	0	0	0	0	0	0	0	0	0	0	134934	158069	162275	9
SC2584_73mz_1840.2_422	31.7656	SN3_1					1840.16	#DIV/0!	113	0	0	0	0	0	0	771795	828513	955855	806618	625472	683639	1774846	2893947	2257914	3
SC2614_73mz_1852.6_596	32.0139	SN3_1					1852.58	#DIV/0!	74	0	0	0	0	0	0	0	0	0	261918	563383	518927	406174	0	531713	7
SC2618_174mz_1854.3_597	32.0491	SN3_1					1854.35	#DIV/0!	14	0	0	0	0	0	0	0	0	0	311630	207570	265304	79650	95353	124734	6
SC2680_174mz_1880.5_745	32.5726	SN3_1					1880.54	#DIV/0!	12	0	0	0	0	0	0	0	0	0	0	0	0	77342	0	99203	10
SC2699_354mz_1888.1_599	32.7244	SN3_1					1888.14	#DIV/0!	26	0	0	0	0	0	0	0	0	0	91083	98652	117057	98711	0	117212	7
SC2699_73mz_1888.1_746	32.7244	SN3_1					1888.14	#DIV/0!	57	0	0	0	0	0	0	0	0	0	0	0	0	206811	0	0	11
SC2705_188mz_1890.7_747	32.7747	SN3_1					1890.65	#DIV/0!	7	0	0	0	0	0	0	0	0	0	0	0	0	10154	0	10563	10
SC2834_154mz_1945.1_607	33.8627	SN3_1					1945.09	#DIV/0!	120	0	0	0	0	0	0	0	0	0	7232685	7161748	7950072	4621521	0	0	8
SC2891_174mz_1968.9_751	34.3392	SN3_1					1968.94	#DIV/0!	3	0	0	0	0	0	0	0	0	0	0	0	0	10259	0	11749	10
SC2984_174mz_2008.7_612	35.1185	SN3_1					2008.7	#DIV/0!	10	0	0	0	0	0	0	0	0	11731	71545	78637	77100	85046	82812	88545	5
SC3079_73mz_2052.3_617	35.9121	SN3_1					2052.28	#DIV/0!	55	0	0	0	0	0	0	0	0	0	138479	144599	99969	209515	0	226330	7
SC3214_156mz_2114.5_756	37.0445	SN3_1					2114.47	#DIV/0!	3	0	0	0	0	0	0	0	0	0	0	0	0	12037	0	22685	10
SC3331_389mz_2168.5_699	38.0285	SN3_1					2168.51	#DIV/0!	18	0	0	0	0	0	0	0	0	0	9877	34400	54973	76296	207289	170485	7
SC3355_232mz_2179.7_759	38.2332	SN3_1					2179.75	#DIV/0!	5	0	0	0	0	0	0	0	0	0	0	0	0	23968	25289	18817	9
SC3358_73mz_2181.0_626	38.2559	SN3_1					2180.99	#DIV/0!	56	0	0	0	0	0	0	0	0	0	338896	605215	1086814	782381	1562168	758971	6
SC3390_73mz_2195.8_761	38.5251	SN3_1					2195.78	#DIV/0!	33	0	0	0	127773	234639	170148	72912	197794	221498	128121	0	0	76102	0	33927	3
SC3756_73mz_2379.4_766	41.5987	SN3_1					2379.44	#DIV/0!	14	0	0	0	0	0	0	0	0	0	0	0	0	38929	104477	112568	9
SC3974_174mz_2496.0_770	43.4241	SN3_1					2495.99	#DIV/0!	7	0	0	0	0	0	0	0	0	0	0	0	0	17095	0	0	11
SC4368_232mz_2719.0_773	46.7317	SN3_1					2719	#DIV/0!	3	0	0	0	0	0	0	0	0	0	0	0	6147	8109	9324	11913	11
SC4634_73mz_2879.6_656	48.9547	SN3_1					2879.63	#DIV/0!	44	0	0	0	0	0	0	0	0	0	169198	205449	0	156073	103046	125910	7
SC4650_204mz_2890.2_774	49.0956	SN3_1					2890.17	#DIV/0!	29	0	0	0	0	0	0	0	0	0	0	0	0	92036	0	75599	10
SC4784_73mz_2974.1_484	50.2172	SN3_1					2974.06	#DIV/0!	27	0	0	0	75869	42870	0	0	58312	85237	0	93236	0	57430	0	79948	5
SC4865_73mz_3024.9_660	50.8975	SN3_1					3024.94	#DIV/0!	137	0	0	0	0	0	0	0	0	0	4369742	5173895	6082044	1714443	2900923	2699525	6
SC121_140mz_1014.7_8	11.0951	SN3_2					1014.68	#DIV/0!	6	9454	4347	9218	13685	0	14411	8607	11487	10322	7744	7618	7920	0	9116	6324	8
SC132_75mz_1018.3_714	11.1941	SN3_2					1018.3	#DIV/0!	18	0	0	0	0	0	0	0	0	0	0	33639	39594	0	56061	0	9
SC324_75mz_1077.2_716	12.8047	SN3_2					1077.24	#DIV/0!	4	0	10444	0	0	0	0	0	0	16141	0	0	0	15377	11446	0	9
SC326_73mz_1077.9_775	12.8232	SN3_2					1077.92	#DIV/0!	3	0	0	0	0	0	0	0	0	0	0	0	0	0	5663	4435	12
SC382_72mz_1094.9_153	13.2871	SN3_2					1094.9	#DIV/0!	71	0	0	0	123530	165155	150483	250764	232186	304303	5154869	5763077	5478646	3098210	3672168	3663861	0
SC393_73mz_1098.5_776	13.3844	SN3_2					1098.46	#DIV/0!	21	0	0	0	0	0	0	0	0	0	0	0	0	0	47242	43051	10
SC540_58mz_1143.5_512	14.6158	SN3_2					1143.52	#DIV/0!	2	0	0	0	0	0	0	0	0	0	29244	0	33022	37570	27050	0	8
SC564_146mz_1150.9_718	14.8172	SN3_2					1150.89	#DIV/0!	8	0	0	0	0	0	0	0	0	0	0	0	0	11005	13608	0	10
SC591_173mz_1159.1_719	15.0403	SN3_2					1159.06	#DIV/0!	21	0	0	0	0	0	0	0	0	0	0	0	0	30529	29627	0	10
SC631_244mz_1171.5_720	15.3809	SN3_2					1171.52	#DIV/0!	11	0	0	0	0	0	0	0	0	0	0	0	0	46477	23052	0	10
SC640_73mz_1174.4_518	15.4597	SN3_2					1174.41	#DIV/0!	6	0	0	0	0	0	0	0	0	0	26836	14200	29359	15672	25549	22434	6
SC663_130mz_1181.2_378	15.6459	SN3_2					1181.22	#DIV/0!	5	0	0	0	0	0	0	0	8500	0	0	0	0	19400	21691	0	10
SC727_73mz_1200.9_777	16.1837	SN3_2					1200.9	#DIV/0!	18	0	0	0	0	0	0	0	0	0	0	0	115379	0	51812	54839	9
SC790_170mz_1220.4_721	16.7155	SN3_2					1220.37	#DIV/0!	3	0	0	0	0	0	0	0	0	0	0	0	0	3670	2199	0	12
SC890_73mz_1251.0_722	17.5518	SN3_2					1250.97	#DIV/0!	7	0	0	0	0	0	0	0	0	0	0	0	0	21836	23773	0	10
SC909_179mz_1256.9_48	17.7137	SN3_2					1256.9	#DIV/0!	9	38812	28671	26903	48893	0	56240	0	0	0	42255	50108	48917	38651	36500	41725	4
SC945_201mz_1267.9_724	18.0157	SN3_2					1267.95	#DIV/0!	2	0	0	0	0	0	0	0	0	8933	0	0	0	3958	5215	0	12
SC983_85mz_1279.5_725	18.3303	SN3_2					1279.46	#DIV/0!	3	0	0	0	0	0	0	0	0	0	0	0	0	172489	58522	0	10
SC991_158mz_1282.2_181	18.4041	SN3_2					1282.16	#DIV/0!	42	0	0	0	324330	253688	227866	387407	449178	301010	1139923	1060026	1105524	433434	445927	399674	0
SC1212_241mz_1349.8_127	20.2513	SN3_2					1349.76	#DIV/0!	25	0	20886	23919	58947	0	51524	37234	35903	22563	870589	713635	809900	289099	362365	325193	1
SC1287_188mz_1372.8_535	20.8796	SN3_2					1372.76	#DIV/0!	48	0	0	0	0	0	0	0	0	0	151767	258960	451686	217630	478344	227660	6
SC1342_228mz_1389.6_778	21.3402	SN3_2					1389.61	#DIV/0!	3	0	0	0	0	0	0	0	0	0	0	0	0	2687	4523	3125	12
SC1342_228mz_1389.6_779	21.3402	SN3_2					1389.61	#DIV/0!	3	0	0	0	0	0	0	0	0	0	0	0	0	2687	4523	3125	12
SC1346_73mz_1390.7_780	21.3704	SN3_2					1390.72	#DIV/0!	25	0	0	0	0	0	0	0	0	0	67217	79519	71960	0	62820	61944	7
SC1388_304mz_1404.4_204	21.7319	SN3_2					1404.39	#DIV/0!	4	4251	0	0	3507	0	3796	4350	3140	0	3417	0	0	4585	3554	0	12
SC1398_72mz_1407.6_781	21.8099	SN3_2					1407.56	#DIV/0!	1	0	0	0	0	0	0	0	0	0	0	1853	2687	0	3144	4123	12
SC1554_218mz_1460.8_541	23.1211	SN3_2					1460.85	#DIV/0!	12	0	0	0	0	0	0	0	0	0	67649	72500	73736	40238	42476	41551	6
SC1612_73mz_1480.6_82	23.6068	SN3_2					1480.59	#DIV/0!	52	639075	439734	471245	456398	843902	278838	512376	286332	646300	122050	213899	261069	222002	340153	232773	0
SC1645_160mz_1492.0_393	23.887	SN3_2					1491.97	#DIV/0!	4	0	0	0	0	8398	0	9026	0	10305	0	0	109630	25108	24644	26862	7
SC1683_84mz_1505.0_782	24.2074	SN3_2					1504.99	#DIV/0!	24	0	0	0	0	0	0	0	0	0	0	0	0	0	193293	97779	10
SC1765_73mz_1532.8_729	24.8927	SN3_2					1532.85	#DIV/0!	101	0	0	0	0	0	0	0	0	0	4181295	0	0	3151721	4047842	3559101	8
SC1793_174mz_1542.2_783	25.1218	SN3_2					1542.16	#DIV/0!	26	0	0	0	0	0	0	0	0	0	238295	267871	241454	196196	262488	356268	6
SC1835_245mz_1556.7_784	25.4799	SN3_2					1556.71	#DIV/0!	13	0	0	0	0	0	0	0	0	0	0	0	0	0	72903	0	11
SC1903_179mz_1579.9_558	26.0504	SN3_2					1579.9	#DIV/0!	13	0	0	0	0	0	0	0	0	0	73703	94463	10916	65016	69303	68597	6
SC1962_334mz_1600.1_559	26.5462	SN3_2					1600.05	#DIV/0!	4	0	0	0	0	0	0	0	0	0	9736	10847	15920	7232	14661	7408	9
SC1983_116mz_1607.8_561	26.7164	SN3_2					1607.76	#DIV/0!	30	0	0	0	0	0	0	0	0	0	1122181	1182456	1136289	499012	365461	311230	6
SC1993_283mz_1612.0_735	26.8096	SN3_2					1611.98	#DIV/0!	7	0	0	0	0	0	0	0	0	0	0	0	0	13499	17553	0	10
SC2000_73mz_1614.5_564	26.8649	SN3_2					1614.48	#DIV/0!	100	0	0	0	0	0	0	0	0	0	1178293	1471843	1246468	837580	1242117	1161476	6
SC2014_274mz_1619.8_785	26.9824	SN3_2					1619.8	#DIV/0!	3	0	0	0	0	0	0	0	0	0	0	0	0	0	8740	4081	12
SC2034_102mz_1627.5_786	27.1518	SN3_2					1627.47	#DIV/0!	48	0	0	0	0	0	0	0	0	0	0	0	0	0	870685	1139656	10
SC2046_246mz_1631.8_230	27.2474	SN3_2					1631.8	#DIV/0!	163	0	0	0	3397582	3485868	2940099	6330495	6247440	6698893	54156297	57565019	59947481	34745719	45395176	42019925	0
SC2143_217mz_1668.8_737	28.0645	SN3_2					1668.79	#DIV/0!	2	0	0	0	0	0	0	0	0	0	0	18984	0	4728	7092	8308	11
SC2143_217mz_1668.8_787	28.0645	SN3_2					1668.79	#DIV/0!	2	0	0	0	0	0	0	0	0	0	0	18984	0	4728	7092	8308	11
SC2183_290mz_1683.9_788	28.3984	SN3_2					1683.9	#DIV/0!	7	0	0	0	0	0	0	0	0	0	0	0	0	0	42973	35783	10
SC2183_290mz_1683.9_789	28.3984	SN3_2					1683.9	#DIV/0!	11	0	0	0	0	0	0	0	0	0	0	0	0	0	42973	35783	10
SC2427_73mz_1776.7_585	30.4494	SN3_2					1776.75	#DIV/0!	163	0	0	0	0	0	0	0	0	0	2049498	2055512	2172086	1796334	1879108	1626548	6
SC2467_75mz_1791.7_790	30.7807	SN3_2					1791.75	#DIV/0!	22	0	0	0	0	0	0	0	0	0	0	0	0	61011	99760	99748	9
SC2494_73mz_1802.0_587	31.0039	SN3_2					1802.05	#DIV/0!	68	0	0	0	0	0	0	0	0	0	374013	552955	570578	328782	405047	328169	6
SC2518_73mz_1812.1_591	31.2044	SN3_2					1812.08	#DIV/0!	114	0	0	0	0	0	0	0	0	0	1264801	0	0	854398	1025846	758170	8
SC2573_204mz_1835.4_791	31.6708	SN3_2					1835.42	#DIV/0!	23	0	0	0	0	0	0	0	0	239563	0	237242	0	0	495745	633391	8
SC2579_157mz_1838.0_594	31.7228	SN3_2					1838.02	#DIV/0!	13	0	0	0	0	0	0	0	0	0	989206	966650	919787	307191	580832	480005	6
SC2640_318mz_1863.6_744	32.2345	SN3_2					1863.62	#DIV/0!	4	0	0	0	0	0	0	0	0	0	0	0	11865	6737	11959	0	10
SC2739_103mz_1905.2_748	33.065	SN3_2					1905.18	#DIV/0!	19	0	0	0	0	0	0	31817	30805	0	0	0	0	94057	96694	0	8
SC2749_204mz_1909.4_792	33.1488	SN3_2					1909.37	#DIV/0!	1	0	0	0	0	0	0	0	0	0	0	15195	0	0	3707	4012	11
SC2784_204mz_1923.9_749	33.4391	SN3_2					1923.9	#DIV/0!	18	0	0	0	0	0	0	0	0	0	144767	164939	138005	83535	241187	381055	6
SC2834_154mz_1945.0_750	33.861	SN3_2					1945.01	#DIV/0!	42	0	0	0	0	0	0	0	0	0	0	0	0	3461594	6518692	2938702	9
SC2926_232mz_1983.5_752	34.6311	SN3_2					1983.54	#DIV/0!	2	0	0	0	0	0	0	0	0	0	0	17801	14068	5507	5453	0	10
SC3007_158mz_2019.1_753	35.3072	SN3_2					2019.07	#DIV/0!	3	0	0	0	0	0	0	0	0	0	0	0	0	9149	9488	0	12
SC3056_73mz_2041.7_615	35.7191	SN3_2					2041.69	#DIV/0!	91	0	0	0	0	0	0	0	0	0	2290323	1866717	2738589	595715	759540	684878	6
SC3078_73mz_2052.1_793	35.9079	SN3_2					2052.05	#DIV/0!	63	0	0	0	0	0	0	0	0	0	0	0	0	0	224982	0	11
SC3125_232mz_2073.6_794	36.3005	SN3_2					2073.61	#DIV/0!	7	0	0	0	0	0	0	0	0	0	0	0	0	0	22802	30722	10
SC3129_183mz_2075.5_795	36.3357	SN3_2					2075.55	#DIV/0!	4	0	0	0	0	0	0	0	0	0	0	0	0	0	15443	7836	11
SC3140_73mz_2080.5_796	36.4254	SN3_2					2080.47	#DIV/0!	30	0	0	0	0	0	0	0	0	0	0	0	0	0	148120	102622	10
SC3144_174mz_2082.3_754	36.4582	SN3_2					2082.27	#DIV/0!	25	0	0	0	0	0	0	0	0	0	0	0	0	94531	170172	96706	9
SC3239_174mz_2126.1_757	37.2559	SN3_2					2126.08	#DIV/0!	8	0	0	0	0	0	0	0	0	0	0	0	0	20628	25910	0	10
SC3251_174mz_2131.7_797	37.3574	SN3_2					2131.65	#DIV/0!	29	0	0	0	0	0	0	0	0	0	0	0	0	0	134099	112465	10
SC3254_232mz_2133.3_695	37.3868	SN3_2					2133.27	#DIV/0!	2	0	0	0	0	0	0	0	0	0	0	0	9895	7412	7977	11141	11
SC3286_352mz_2147.8_696	37.6519	SN3_2					2147.83	#DIV/0!	37	0	0	0	0	0	0	0	0	0	0	263956	296679	202351	214667	0	8
SC3289_73mz_2149.2_697	37.6762	SN3_2					2149.16	#DIV/0!	67	0	0	0	0	0	0	0	0	0	0	0	262310	198557	428656	332489	8
SC3314_73mz_2160.7_758	37.8867	SN3_2					2160.72	#DIV/0!	17	0	0	0	0	0	0	0	0	0	0	0	0	58993	42457	56287	9
SC3349_218mz_2176.9_798	38.1812	SN3_2					2176.89	#DIV/0!	6	0	0	0	0	0	0	0	0	0	0	0	0	0	6606	7998	12
SC3365_319mz_2184.0_799	38.3104	SN3_2					2183.99	#DIV/0!	7	0	0	0	0	0	0	0	12573	0	0	0	0	0	20917	18688	9
SC3382_232mz_2192.2_760	38.4605	SN3_2					2192.23	#DIV/0!	5	0	0	0	0	0	0	0	0	0	20051	22717	0	18505	15704	0	8
SC3390_73mz_2195.6_800	38.5218	SN3_2					2195.6	#DIV/0!	21	0	0	0	0	0	0	0	0	0	0	0	0	0	21101	0	11
SC3410_174mz_2205.3_762	38.6912	SN3_2					2205.34	#DIV/0!	15	0	0	0	0	0	0	0	0	0	19287	0	0	60372	128367	67303	8
SC3545_73mz_2273.2_801	39.8245	SN3_2					2273.2	#DIV/0!	20	0	0	0	0	0	0	0	0	0	0	0	0	0	87091	108450	10
SC3557_306mz_2279.4_765	39.9285	SN3_2					2279.43	#DIV/0!	5	0	0	0	0	0	0	0	0	0	0	0	0	8083	8619	0	12
SC3565_73mz_2283.1_634	39.9898	SN3_2					2283.1	#DIV/0!	122	0	0	0	0	0	0	0	0	0	7650561	7849833	6752659	4175910	3983161	4851957	6
SC3671_101mz_2336.5_802	40.8815	SN3_2					2336.5	#DIV/0!	30	0	0	0	0	0	0	0	0	0	0	0	0	0	77306	0	11
SC3712_73mz_2357.1_636	41.2254	SN3_2					2357.09	#DIV/0!	56	0	0	0	0	0	0	0	0	0	536531	514247	568263	429021	445345	328229	6
SC3712_315mz_2357.1_803	41.2254	SN3_2					2357.09	#DIV/0!	16	0	0	0	0	0	0	0	0	0	0	0	0	0	131477	88324	10
SC3748_73mz_2375.3_804	41.5291	SN3_2					2375.28	#DIV/0!	34	0	0	0	0	0	0	0	0	0	0	0	0	0	144407	41283	10
SC3779_73mz_2390.9_435	41.7908	SN3_2					2390.95	#DIV/0!	39	0	0	0	218185	221280	0	190498	229268	271751	96606	86659	155862	60954	125249	717521	1
SC3802_73mz_2402.5_767	41.9812	SN3_2					2402.54	#DIV/0!	42	0	0	0	0	0	0	0	0	0	83131	108052	122017	134913	205214	0	7
SC3802_73mz_2402.5_768	41.9812	SN3_2					2402.54	#DIV/0!	70	0	0	0	0	0	0	0	0	0	83131	108052	122017	134913	205214	0	7
SC3841_73mz_2423.5_805	42.3042	SN3_2					2423.46	#DIV/0!	28	0	0	0	0	0	0	0	0	0	0	0	0	0	217009	192928	10
SC3841_73mz_2423.5_806	42.3042	SN3_2					2423.46	#DIV/0!	62	0	0	0	0	0	0	0	0	0	0	0	0	0	217009	192928	10
SC3875_73mz_2442.3_769	42.5944	SN3_2					2442.25	#DIV/0!	10	0	0	0	0	0	0	0	0	0	0	0	0	5040	27510	0	11
SC3935_357mz_2474.9_648	43.0986	SN3_2					2474.91	#DIV/0!	30	0	0	0	0	0	0	0	0	0	188741	332891	261676	121686	140271	99503	6
SC3998_144mz_2509.4_707	43.6304	SN3_2					2509.35	#DIV/0!	16	0	0	0	0	0	0	0	0	0	0	0	38801	85105	66805	68004	8
SC4012_332mz_2516.7_807	43.7437	SN3_2					2516.69	#DIV/0!	5	0	0	0	0	0	0	0	0	0	0	0	0	0	9328	11638	11
SC4112_158mz_2570.8_771	44.5784	SN3_2					2570.75	#DIV/0!	11	0	0	0	0	0	0	0	0	0	0	0	0	83721	72000	0	10
SC4131_218mz_2580.9_650	44.7352	SN3_2					2580.91	#DIV/0!	36	0	0	0	0	0	0	0	0	0	60045	0	43350	186695	236655	255992	7
SC4159_371mz_2596.5_772	44.9752	SN3_2					2596.45	#DIV/0!	4	0	0	0	0	0	0	0	0	0	15009	0	11065	12337	9436	0	9
SC4191_73mz_2614.4_651	45.236	SN3_2					2614.41	#DIV/0!	15	0	0	0	0	0	0	0	0	0	85567	73113	78367	55681	64627	0	7
SC4286_73mz_2670.4_297	46.0371	SN3_2					2670.43	#DIV/0!	283	0	0	0	1991969	1115717	1250910	2357620	1300659	1976630	32409958	35118579	38165253	14508989	17412090	16846813	0
SC4504_73mz_2798.4_304	47.8667	SN3_2					2798.37	#DIV/0!	329	0	0	0	6806799	8000636	6205879	12946844	12306139	14947013	50667490	54285288	55328533	33482343	36578379	27571292	0
SC4666_73mz_2900.1_808	49.2282	SN3_2					2900.09	#DIV/0!	76	0	0	0	0	0	0	0	0	0	0	330238	0	0	397305	410698	9
SC4688_73mz_2914.0_809	49.4136	SN3_2					2913.96	#DIV/0!	44	0	0	0	0	0	0	0	0	0	0	0	0	0	393056	488455	10
SC4995_73mz_3105.9_810	51.9805	SN3_2					3105.95	#DIV/0!	105	0	0	0	0	0	0	0	0	0	0	0	0	0	118084	103889	10
SC5000_73mz_3109.5_662	52.0283	SN3_2					3109.52	#DIV/0!	96	0	0	0	918045	0	0	994714	0	529801	408700	729196	564797	168256	299906	293497	3
SC88_115mz_1004.8_713	10.8242	SN3_3					1004.76	#DIV/0!	3	0	0	0	0	0	0	0	0	0	0	0	0	4436	0	7770	12
SC129_170mz_1017.4_711	11.1698	SN3_3					1017.41	#DIV/0!	24	0	0	0	0	0	0	0	0	0	288664	0	0	362598	327585	290175	8
SC200_58mz_1039.1_499	11.7612	SN3_3					1039.06	#DIV/0!	3	0	0	0	0	0	0	0	0	0	18504	23598	25895	20029	0	9397	8
SC219_88mz_1045.0_329	11.9231	SN3_3					1044.98	#DIV/0!	9	0	0	0	0	41604	21621	0	0	0	0	0	0	12094	0	19230	8
SC317_73mz_1075.1_670	12.746	SN3_3					1075.1	#DIV/0!	16	0	0	0	0	0	0	0	0	0	27086	42726	48531	39687	40805	30932	6
SC335_69mz_1080.7_715	12.8979	SN3_3					1080.66	#DIV/0!	11	0	0	0	0	0	0	0	0	0	0	0	0	89969	73730	74999	9
SC406_154mz_1102.5_717	13.4935	SN3_3					1102.45	#DIV/0!	8	0	0	0	0	0	0	0	0	0	0	8235	0	4637	0	12911	11
SC439_204mz_1112.7_507	13.7736	SN3_3					1112.7	#DIV/0!	3	0	0	0	0	0	0	0	0	0	78495	86282	86578	99604	131991	98848	6
SC484_102mz_1126.4_374	14.1486	SN3_3					1126.43	#DIV/0!	31	0	0	0	0	0	114053	153059	159102	180085	640673	806298	837552	682274	826526	741295	2
SC603_86mz_1162.8_377	15.1418	SN3_3					1162.77	#DIV/0!	85	0	0	0	0	157217	0	222582	191182	291638	4684095	5264150	5503582	2682741	3265531	3294891	2
SC670_70mz_1183.4_379	15.7047	SN3_3					1183.37	#DIV/0!	7	0	0	0	0	0	42149	56842	47165	54655	1624381	1949474	1477650	754639	867278	923289	2
SC684_241mz_1187.7_37	15.8238	SN3_3					1187.73	#DIV/0!	96	59107	22862	29392	418424	321036	168879	421042	284900	376053	4928087	5718970	5021380	1911144	1996444	1839863	0
SC890_73mz_1251.1_723	17.5552	SN3_3					1251.1	#DIV/0!	8	0	0	0	0	0	0	0	0	0	16979	0	0	0	0	22567	10
SC915_166mz_1258.6_677	17.7599	SN3_3					1258.59	#DIV/0!	2	0	5047	0	3337	0	3907	0	0	6017	0	3354	3682	2332	0	3367	12
SC976_73mz_1277.6_726	18.2783	SN3_3					1277.56	#DIV/0!	21	0	0	0	0	0	0	0	0	0	0	0	0	49191	0	62897	10
SC1007_211mz_1286.7_727	18.5275	SN3_3					1286.68	#DIV/0!	27	0	0	0	0	0	0	24915513	0	0	0	0	0	25193919	0	13243562	9
SC1014_299mz_1289.2_184	18.5963	SN3_3					1289.2	#DIV/0!	37	0	0	0	120617668	118425943	120651128	138583955	136871739	124974372	124660276	236475405	241412225	228876184	199072332	205926545	0
SC1016_73mz_1289.7_185	18.6097	SN3_3					1289.69	#DIV/0!	119	0	0	0	264919617	0	177072697	121158351	141854457	316410214	34755370	238816216	392418039	362089913	371462678	348353602	1
SC1113_199mz_1319.6_529	19.4267	SN3_3					1319.59	#DIV/0!	2	0	0	0	0	0	0	0	0	0	18328	0	18003	19267	0	15755	8
SC1121_147mz_1322.0_531	19.4922	SN3_3					1321.98	#DIV/0!	45	0	0	0	0	0	0	0	0	0	4035562	4369661	4267105	2124033	2325717	2438179	6
SC1173_86mz_1337.9_192	19.9267	SN3_3					1337.88	#DIV/0!	4	0	0	0	11301	15886	12276	15393	14017	15670	0	0	0	9217	0	8401	6
SC1207_58mz_1348.2_533	20.2094	SN3_3					1348.23	#DIV/0!	22	0	0	0	0	0	0	0	0	0	577641	649275	717857	593514	928483	699991	6
SC1435_73mz_1420.5_205	22.1279	SN3_3					1420.48	#DIV/0!	126	0	0	0	2261787	2337564	1914344	2287644	2222428	2581792	23472941	27583444	29416766	11526441	12135983	13618186	0
SC1465_73mz_1430.5_336	22.3737	SN3_3					1430.47	#DIV/0!	64	0	0	0	82532	158587	118658	176688	122170	214341	1264271	1581942	1591056	895181	1190445	1320555	0
SC1521_84mz_1449.6_540	22.8451	SN3_3					1449.63	#DIV/0!	69	0	0	0	0	0	0	0	0	0	625272	659851	834233	909347	880470	2141834	6
SC1589_73mz_1473.1_211	23.4223	SN3_3					1473.09	#DIV/0!	11	52817	63429	0	65628	53362	47643	57839	47118	64982	35804	48119	51266	54924	52596	38712	0
SC1693_174mz_1508.3_338	24.2888	SN3_3					1508.3	#DIV/0!	6	39392	43441	43372	35990	28431	26201	27903	22229	33602	30809	48918	28818	40651	38690	5114	1
SC1693_174mz_1508.3_728	24.2888	SN3_3					1508.3	#DIV/0!	6	39392	43441	43372	35990	28431	26201	27903	22229	33602	30809	48918	28818	40651	38690	5114	1
SC1752_73mz_1528.5_216	24.7846	SN3_3					1528.45	#DIV/0!	153	0	0	0	3030189	3353663	2617898	3164781	3093768	3732242	39830418	43742980	42974576	17711170	21160542	18572859	0
SC1763_176mz_1532.1_550	24.8735	SN3_3					1532.07	#DIV/0!	41	0	0	0	0	0	0	0	0	0	2032564	2260483	1957807	744493	926070	887022	6
SC1766_73mz_1533.1_552	24.8978	SN3_3					1533.05	#DIV/0!	138	0	0	0	0	0	0	0	0	0	5373454	6938516	6122658	3545040	0	3600772	7
SC1788_139mz_1540.7_730	25.0849	SN3_3					1540.66	#DIV/0!	9	0	0	0	0	0	0	0	0	0	275744	384211	469581	281849	0	405054	7
SC1817_73mz_1550.4_731	25.3248	SN3_3					1550.41	#DIV/0!	11	0	0	0	0	0	0	0	0	0	0	0	100507	66375	113259	44553	8
SC1817_73mz_1550.4_732	25.3248	SN3_3					1550.41	#DIV/0!	21	0	0	0	0	0	0	0	0	0	0	0	100507	66375	113259	44553	8
SC1838_166mz_1557.7_399	25.5035	SN3_3					1557.67	#DIV/0!	18	0	0	0	0	0	0	41873	0	46632	176143	185538	0	167088	232018	225650	5
SC1977_73mz_1605.7_733	26.6703	SN3_3					1605.67	#DIV/0!	69	0	0	0	0	0	0	0	0	0	888309	0	1752486	984944	768756	1562232	7
SC1977_73mz_1605.7_734	26.6703	SN3_3					1605.67	#DIV/0!	86	0	0	0	0	0	0	0	0	0	888309	0	1752486	984944	768756	1562232	7
SC2025_386mz_1623.9_681	27.073	SN3_3					1623.9	#DIV/0!	6	0	0	0	0	0	0	0	0	0	0	5318	5277	9172	9252	8530	12
SC2029_73mz_1625.5_228	27.1082	SN3_3					1625.5	#DIV/0!	135	0	0	0	905847	1151544	1077562	0	1253083	0	8318832	10040689	7723470	2127848	4658361	3573526	2
SC2088_180mz_1647.8_736	27.5998	SN3_3					1647.75	#DIV/0!	75	0	0	0	0	0	0	0	0	0	0	0	0	454134	440552	677185	9
SC2114_211mz_1657.4_94	27.8137	SN3_3					1657.43	#DIV/0!	41	325204	181983	222106	43108	465651	0	59193	162213	266943	0	0	0	217405	45495	234087	4
SC2187_116mz_1685.5_573	28.4328	SN3_3					1685.46	#DIV/0!	100	0	0	0	0	0	0	167110	0	0	3448798	4531314	4292894	1253285	2408916	1749688	5
SC2193_451mz_1687.6_95	28.4797	SN3_3					1687.58	#DIV/0!	123	14376251	11479476	11787708	6257587	20296972	6632791	7069954	17406006	17593668	1294923	2031327	2311849	12968282	3562533	5938632	0
SC2254_73mz_1710.8_577	28.9931	SN3_3					1710.82	#DIV/0!	49	0	0	0	0	0	0	0	0	0	427387	769081	664262	543135	490056	704394	6
SC2271_218mz_1717.4_738	29.1391	SN3_3					1717.43	#DIV/0!	21	0	0	0	0	0	0	0	0	0	568094	612950	690542	280965	267413	237232	6
SC2276_84mz_1719.1_410	29.1769	SN3_3					1719.14	#DIV/0!	164	0	0	0	0	0	0	2276867	2260799	2030498	7085079	8033896	7940374	7964663	13039185	15411991	3
SC2314_269mz_1733.7_580	29.4981	SN3_3					1733.68	#DIV/0!	62	0	0	0	0	0	0	0	0	0	391049	446849	422248	385109	722653	883443	6
SC2371_174mz_1755.4_739	29.9788	SN3_3					1755.45	#DIV/0!	14	0	0	0	0	0	0	0	0	0	0	0	0	61159	52400	67195	9
SC2715_73mz_1895.1_602	32.8628	SN3_3					1895.06	#DIV/0!	12	0	0	0	0	0	0	27760	0	0	11771	0	14750	71040	65998	67981	6
SC2729_179mz_1901.0_603	32.9811	SN3_3					1900.98	#DIV/0!	50	0	0	0	0	0	0	0	0	103195	1142229	1030891	1221034	808975	605222	723143	5
SC2975_73mz_2004.5_611	35.0413	SN3_3					2004.46	#DIV/0!	130	0	0	0	0	0	0	0	0	0	1398757	1218908	1121775	846034	2136431	2890236	6
SC3210_73mz_2112.8_755	37.0144	SN3_3					2112.82	#DIV/0!	38	0	0	0	0	0	0	0	0	0	0	0	0	64342	222498	173537	9
SC3432_73mz_2216.4_763	38.8766	SN3_3					2216.44	#DIV/0!	102	0	0	0	0	0	0	0	0	0	0	0	0	859012	1166224	1168146	9
SC3497_202mz_2249.0_633	39.4202	SN3_3					2248.99	#DIV/0!	171	0	0	0	0	0	0	0	0	0	2911094	3610675	3413579	2510005	2959665	3037721	6
SC3512_326mz_2256.6_764	39.5477	SN3_3					2256.63	#DIV/0!	14	0	0	0	0	0	0	0	0	0	0	0	0	61781	101231	86225	9
SC3668_73mz_2334.9_279	40.8547	SN3_3					2334.89	#DIV/0!	167	0	0	0	408361	0	324775	711783	690260	671654	1086662	1283680	1020448	1163271	2330919	2649411	1
SC3945_73mz_2480.1_645	43.1792	SN3_3					2480.13	#DIV/0!	83	0	0	0	0	0	0	0	0	0	6559197	6790901	7295076	629512	556430	721566	6
SC4072_174mz_2549.1_649	44.2437	SN3_3					2549.07	#DIV/0!	109	0	0	0	0	0	0	0	0	0	656945	1109046	1704799	937878	2292351	1341030	6
SC4210_174mz_2626.3_652	45.4055	SN3_3					2626.26	#DIV/0!	65	0	0	0	0	0	0	0	0	0	267683	212307	292611	403192	440767	518742	6
SC6170_361mz_3844.0_664	61.8481	SN3_3					3843.99	#DIV/0!	16	0	0	0	75321	0	57543	0	0	0	139150	219014	269671	81154	140481	53927	4

## Sheet: Annotation
Unique ID	Retention time	Filename	Compound	Derivatization	Matchfactor (>750)	RI Database	RI Experiment	RI difference	Nr. of peaks	BLANK1	BLANK2	BLANK3	MT1_1	MT1_2	MT1_3	MT3_1	MT3_2	MT3_3	SN1_1	SN1_2	SN1_3	SN3_1	SN3_2	SN3_3	Comments
SC1561_174mz_1463.3_79	23.1817	BLANK1	NA				1463.31	#DIV/0!	62	204749	204909	206153	256608	0	160205	211847	202204	303774	0	232608	0	211590	184813	0	4
SC2386_140mz_1761.0_97	30.1006	BLANK1	NA				1760.96	#DIV/0!	73	187396	168888	168533	193507	0	0	187953	173859	228437	0	0	0	0	0	0	8
SC3304_327mz_2156.2_106	37.8047	BLANK1	1-Octadecanol	1	875	2152	2156.22	0.00195928	4	4907	2565	0	65905	57425	63458	81298	43947	83643	28190	27092	0	10367	0	16052	2
SC4094_73mz_2561.4_111	44.4334	BLANK1	NA				2561.36	#DIV/0!	38	109734	0	88907	101001	174278	0	0	92213	149593	45855	110642	0	0	0	0	6
SC4844_227mz_3011.6_114	50.719	BLANK1	NA				3011.59	#DIV/0!	20	114787	0	26420	0	124817	0	0	0	96430	0	0	0	0	0	60234	9
SC39_140mz_989.8_3	10.4156	BLANK2	NA				989.812	#DIV/0!	20	68529	62491	58426	62150	83803	56791	61790	61754	79899	55491	50982	60505	59542	61284	58904	0
SC1098_256mz_1314.7_58	19.2942	BLANK2	NA				1314.74	#DIV/0!	150	20573273	18782373	19469195	19670690	20684822	18022987	19329203	17702233	21630010	16789967	17409453	18426663	18044408	20067428	18157295	0
SC1728_180mz_1520.3_84	24.584	BLANK2	NA				1520.3	#DIV/0!	164	13447471	14498785	13701699	14703049	14263988	14580045	14248616	14536304	14307009	13425269	13130567	11921749	14686457	13185307	13288647	0
SC68_73mz_998.8_5	10.6616	BLANK3	NA				998.814	#DIV/0!	95	2932643	3211881	3046405	2887533	3338263	2531607	2935296	2467083	3113719	2468059	2358169	2380069	2486446	2676274	2452414	0
SC217_73mz_1044.5_11	11.909	BLANK3	NA				1044.46	#DIV/0!	23	49054	0	38046	0	63420	0	32817	0	52096	0	0	0	0	0	0	9
SC1153_394mz_1331.8_64	19.7608	BLANK3	NA				1331.81	#DIV/0!	22	32752	44192	37965	14342	22877	0	13767	22718	21483	0	0	0	16319	0	0	6
SC1830_263mz_1555.2_87	25.4416	BLANK3	NA				1555.16	#DIV/0!	18	41177	41055	44953	136366	199422	177825	166549	137976	183510	33558	32285	32762	27239	33776	25743	0
SC1988_211mz_1610.0_92	26.767	BLANK3	NA				1610.05	#DIV/0!	72	683976	450918	533304	122332	768273	191097	0	622275	591683	0	0	0	375002	0	360491	5
SC6021_647mz_3749.8_118	60.5883	BLANK3	NA				3749.76	#DIV/0!	34	173649	116660	171173	100288	89531	0	0	117338	106764	218317	239473	266265	304890	326578	264866	2
SC152_184mz_1024.4_9	11.3602	MT1_1	NA				1024.38	#DIV/0!	59	268091	238534	254330	228335	253377	220589	240870	213384	259317	214403	219260	208723	216778	251254	205549	0
SC240_73mz_1051.5_14	12.1017	MT1_1	NA				1051.52	#DIV/0!	41	230854	228853	224099	187492	251111	184030	198868	194657	193978	225441	201567	169864	194432	190917	166127	0
SC289_77mz_1066.7_17	12.5153	MT1_1	NA				1066.65	#DIV/0!	44	75405	83277	70493	198783	229417	255505	236187	203665	263130	0	53124	64966	0	66725	0	3
SC457_73mz_1118.0_159	13.9179	MT1_1	NA				1117.98	#DIV/0!	60	0	0	0	363793	369564	134085	235146	108663	295425	0	0	0	0	0	0	6
SC473_173mz_1123.1_161	14.0571	MT1_1	NA				1123.08	#DIV/0!	13	0	0	0	51418	57783	95241	63299	46734	52271	0	0	0	0	0	0	6
SC497_218mz_1130.3_29	14.2543	MT1_1	NA				1130.29	#DIV/0!	17	58587	60297	66471	57592	63609	58462	70296	53178	55796	50339	37372	59724	57526	81454	52121	0
SC530_165mz_1140.5_162	14.5344	MT1_1	NA				1140.55	#DIV/0!	10	0	0	0	20246	16668	13042	14361	10993	17196	0	0	0	0	0	0	6
SC618_73mz_1167.7_35	15.2752	MT1_1	NA				1167.66	#DIV/0!	23	85577	85102	79653	90410	84062	79288	83674	96948	109978	60986	62221	77584	92782	95297	87085	0
SC673_86mz_1184.4_169	15.7323	MT1_1	Isoleucine	1	809	1187	1184.38	0.00220365	12	0	0	0	42767	75103	57093	106788	65132	189326	0	0	0	0	0	0	6
SC789_73mz_1220.0_41	16.7046	MT1_1	NA				1219.97	#DIV/0!	85	6037920	6690399	6132558	1233430	1638567	891013	1343986	1944654	1520596	126047	0	129737	358579	50274	63139	1
SC859_147mz_1241.4_44	17.2901	MT1_1	NA				1241.39	#DIV/0!	70	1480260	1091148	1135882	994351	1415881	581248	1052119	612784	1360269	415319	639648	842263	653241	1154049	771826	0
SC890_100mz_1251.0_175	17.5518	MT1_1	NA				1250.97	#DIV/0!	20	0	0	0	88193	203821	0	113946	93289	174418	0	0	0	0	0	0	7
SC900_212mz_1254.1_176	17.6366	MT1_1	NA				1254.08	#DIV/0!	7	0	0	0	13031	18444	0	0	16111	0	15680	0	20752	15441	0	0	6
SC906_110mz_1255.8_177	17.6827	MT1_1	NA				1255.76	#DIV/0!	39	0	0	0	128092	169408	115574	155174	98547	124498	0	0	0	0	0	0	6
SC1013_211mz_1288.6_183	18.5811	MT1_1	NA				1288.64	#DIV/0!	31	0	0	0	21234586	37089049	15155956	0	23322553	26226459	57846700	0	0	0	0	0	6
SC1104_199mz_1316.8_188	19.3503	MT1_1	NA				1316.79	#DIV/0!	5	0	31063	0	22982	35716	0	0	0	28620	0	0	0	0	24820	0	8
SC1202_58mz_1346.8_196	20.1691	MT1_1	NA				1346.76	#DIV/0!	17	0	0	0	337759	445911	317310	344339	319681	409968	0	0	0	0	593651	0	5
SC1205_73mz_1347.7_66	20.1959	MT1_1	NA				1347.74	#DIV/0!	134	7138611	6528236	6883654	8642033	11486343	6548056	7758732	6879147	8890750	5931034	6395951	6980196	6371936	7008411	6646589	0
SC1380_73mz_1401.7_203	21.6648	MT1_1	NA				1401.66	#DIV/0!	13	0	0	0	29634	35817	0	35446	0	56593	0	0	0	0	0	0	8
SC1786_139mz_1540.0_220	25.068	MT1_1	NA				1539.97	#DIV/0!	38	114590	113298	99283	1960280	2527958	1237145	2103419	1366106	2713480	357938	0	618742	397307	461477	0	2
SC2151_73mz_1671.7_234	28.1299	MT1_1	NA				1671.75	#DIV/0!	21	0	0	0	49898	88295	62142	0	73384	0	0	0	0	0	0	0	8
SC2386_140mz_1761.1_241	30.1029	MT1_1	NA				1761.06	#DIV/0!	21	0	0	0	119721	124828	0	0	0	0	0	0	0	0	130956	0	9
SC2443_266mz_1782.7_243	30.5802	MT1_1	NA				1782.67	#DIV/0!	7	0	0	0	22726	28451	12114	22792	17840	29140	0	0	0	0	0	0	6
SC2443_266mz_1782.7_244	30.5802	MT1_1	NA				1782.67	#DIV/0!	10	0	0	0	22726	28451	12114	22792	17840	29140	0	0	0	0	0	0	6
SC2450_156mz_1785.4_245	30.6406	MT1_1	Glutamine	3	913	1790	1785.41	0.00256695	33	0	0	0	139064	195140	167889	0	0	0	0	0	0	0	0	0	9
SC2571_204mz_1834.5_252	31.6531	MT1_1	NA				1834.53	#DIV/0!	28	0	0	0	166378	160415	0	0	0	272218	0	0	0	0	0	0	9
SC2694_264mz_1886.2_256	32.6858	MT1_1	Adenine	3	887	1887	1886.2	0.000421487	7	0	0	0	24540	19374	24410	0	0	0	0	38041	43291	0	21710	0	6
SC2821_73mz_1939.5_264	33.7511	MT1_1	NA				1939.51	#DIV/0!	200	0	0	0	13679400	14859940	12774065	0	0	0	0	0	0	0	0	0	9
SC3026_73mz_2028.1_103	35.4708	MT1_1	Palmitoleic acid	1	934	2027	2028.05	0.000518264	169	452780	342554	334018	2616793	3851038	2951452	3394487	3956836	4025089	1157585	1427266	1210780	1254660	872647	1099248	0
SC3326_73mz_2166.2_272	37.9874	MT1_1	UMP	5	647	2896	2166.25	0.251986	60	0	0	0	181810	373500	83531	136875	0	195863	0	0	0	0	0	0	7
SC3390_73mz_2195.8_274	38.5251	MT1_1	NA				2195.78	#DIV/0!	51	0	0	0	127773	234639	170148	72912	197794	221498	128121	0	0	76102	0	33927	3
SC3503_73mz_2252.0_278	39.4705	MT1_1	NA				2252.01	#DIV/0!	365	0	0	0	137160080	138106116	119408004	140709051	127270376	138842934	0	0	0	0	0	0	6
SC3729_347mz_2365.7_283	41.3697	MT1_1	NA				2365.73	#DIV/0!	6	0	0	0	11881	19896	4471	8767	0	15076	0	0	0	0	0	0	9
SC3861_73mz_2434.3_289	42.4711	MT1_1	5-Methyluridine	3	807	2478	2434.27	0.017648	94	0	0	0	320960	432977	428940	150172	169265	226281	0	0	0	0	0	0	6
SC3906_187mz_2459.1_291	42.8545	MT1_1	NA				2459.1	#DIV/0!	8	0	0	0	38650	49043	19824	0	21883	0	0	21119	0	0	29840	0	6
SC3912_73mz_2462.0_292	42.8998	MT1_1	Galactitol_similar	6	782	1979	2462.03	0.24408	180	0	0	0	2097709	2191964	1752506	4046070	3820527	4261716	1956139	2049065	2203445	2252450	2502019	2049891	0
SC4159_371mz_2596.5_294	44.976	MT1_1	1-Monopalmitin	2	892	2607	2596.5	0.00402662	51	0	0	0	183014	256381	161590	203160	194397	219020	0	0	0	0	0	0	6
SC4571_69mz_2840.7_306	48.4338	MT1_1	Squalene		901	2832	2840.67	0.00306255	80	0	0	0	1421222	1591299	1177610	2599788	2457323	3013506	0	0	0	0	0	0	6
SC5213_325mz_3243.4_308	53.8184	MT1_1	NA				3243.41	#DIV/0!	93	0	0	0	538613	611412	0	0	201972	510749	0	0	0	0	0	0	8
SC5282_362mz_3286.5_310	54.3947	MT1_1	NA				3286.51	#DIV/0!	49	0	0	0	726542	737331	739795	546165	0	718446	0	0	0	0	0	0	7
SC5404_365mz_3363.1_315	55.4181	MT1_1	NA				3363.06	#DIV/0!	124	0	0	0	4536452	2316712	6203434	6022339	6775088	4031790	265065	290716	168848	84453	88115	0	1
SC5679_129mz_3535.7_321	57.7258	MT1_1	NA				3535.66	#DIV/0!	50	0	0	0	179369	263902	107545	77143	87043	146493	0	0	0	0	0	0	6
SC5997_498mz_3734.8_324	60.3884	MT1_1	NA				3734.81	#DIV/0!	130	0	0	0	527464	439039	143509	383791	131048	311494	0	0	0	0	0	0	6
SC55_77mz_994.6_4	10.5459	MT1_2	NA				994.58	#DIV/0!	83	3086177	2983629	3123836	3987563	4429030	3330676	3877011	3239438	4007593	3040742	3022248	3119538	3156551	3408932	3053001	0
SC223_152mz_1046.2_147	11.9552	MT1_2	NA				1046.16	#DIV/0!	39	0	0	0	136384	199042	107552	130463	97144	156763	0	0	0	0	0	0	6
SC765_85mz_1212.5_172	16.5018	MT1_2	NA				1212.55	#DIV/0!	3	0	0	0	122104	139048	42676	0	0	0	0	0	0	0	0	0	9
SC959_157mz_1272.1_180	18.13	MT1_2	NA				1272.13	#DIV/0!	43	0	0	0	350509	697576	279502	273766	227009	478504	0	0	0	0	0	0	6
SC1005_205mz_1286.4_182	18.5193	MT1_2	NA				1286.38	#DIV/0!	15	0	0	0	1470208	735484	396910	0	0	0	0	0	0	0	0	0	9
SC1014_299mz_1289.1_56	18.5948	MT1_2	NA				1289.14	#DIV/0!	141	13054940	10404549	10036778	367538056	370455610	322043785	417856644	443085279	475888467	380424365	340495245	423203788	376193693	484527973	428526633	0
SC1348_73mz_1391.5_200	21.3915	MT1_2	NA				1391.49	#DIV/0!	74	0	0	0	584620	545346	348507	412775	280341	526859	0	0	0	0	0	0	6
SC1549_75mz_1459.1_207	23.0785	MT1_2	Decanoic acid	1	890	1450	1459.11	0.00628552	26	0	0	0	124128	139040	135991	76320	48647	87553	284622	243519	286102	61795	72585	100541	0
SC1887_147mz_1574.2_88	25.9097	MT1_2	NA				1574.18	#DIV/0!	43	147291	140680	128440	169752	157539	125395	179214	137972	177492	0	172081	200325	158769	201384	158123	1
SC2315_73mz_1734.1_238	29.5076	MT1_2	NA				1734.11	#DIV/0!	78	0	0	0	422601	506624	432788	0	0	0	0	0	0	0	0	0	9
SC2519_73mz_1812.6_250	31.2155	MT1_2	Carbamoyl-aspartate	3	931	1814	1812.63	0.00075277	84	0	0	0	653551	689858	577948	0	0	0	1911158	2585196	3089668	0	0	0	6
SC2774_73mz_1919.9_260	33.3588	MT1_2	Mannose	5+1	956	1921	1919.88	0.000583077	236	0	0	0	17674139	17876244	14556080	37076104	34451346	38553232	11450044	11695037	11125242	16490813	17627771	14489575	0
SC3247_73mz_2130.0_271	37.3274	MT1_2	Myo-inositol	6	954	2132	2130.01	0.000935511	160	0	0	0	3481292	3580224	2915998	3438163	3193043	3610492	940361	955774	974900	657998	827065	821619	0
SC3440_73mz_2220.3_107	38.9406	MT1_2	Oleic acid	1	933	2222	2220.28	0.000776126	154	331425	178410	217516	1370337	1856336	1442321	1964120	2176419	2335354	753695	731923	570463	827092	453128	812344	0
SC3488_341mz_2244.6_108	39.3466	MT1_2	Stearic acid	1	934	2246	2244.59	0.000629196	111	1272819	1443282	1374381	6050949	4959702	5896543	5188980	3758026	5567451	3811779	3207695	2963033	3599016	3569528	3508516	0
SC3497_202mz_2249.0_277	39.4196	MT1_2	NA				2248.96	#DIV/0!	1	0	0	0	95186	63436	71394	182534	126131	139735	0	0	0	0	0	0	6
SC3693_73mz_2347.5_281	41.0646	MT1_2	phenyl-beta-glucopyranoside			2349	2347.46	0.000655139	248	0	0	0	20984150	23415203	20796204	22263191	20775657	23002792	13401953	14357215	15305794	14660839	15149833	14896739	0
SC3774_73mz_2388.3_284	41.7466	MT1_2	Myo-inositol-P	7	617		2388.3	#DIV/0!	223	0	0	0	1267419	1905306	1058661	1526615	2310728	1848929	0	0	0	606659	0	0	5
SC3875_369mz_2442.2_290	42.593	MT1_2	Eicosanoic acid	1	849	2433	2442.16	0.00376622	27	0	0	0	115588	99738	89686	109976	93331	109215	7067	0	0	0	0	0	6
SC4183_483mz_2610.1_295	45.175	MT1_2	NA				2610.14	#DIV/0!	251	0	0	0	4630376	4873275	3429537	4170338	3935599	4250881	80594	84472	100072	54267	58690	67866	0
SC4526_361mz_2812.4_305	48.0557	MT1_2	Trehalose		916	2715	2812.39	0.0358723	138	0	0	0	2914634	3247927	2516956	0	467319	0	9495686	9586086	9346269	2357938	2942331	2759226	2
SC4881_453mz_3035.0_307	51.032	MT1_2	Hexacosanoic acid	1	844	3036	3035	0.000328149	50	0	0	0	182881	254385	163681	453883	414697	616692	0	0	0	0	0	0	6
SC5533_69mz_3444.2_319	56.503	MT1_2	14-Demethyllanosterol	1	890		3444.2	#DIV/0!	150	0	0	0	1887745	1484790	1700338	566660	572344	605313	0	0	0	0	0	0	6
SC5701_129mz_3549.4_322	57.909	MT1_2	NA				3549.36	#DIV/0!	85	0	0	0	740453	802366	669152	595752	644217	543839	0	0	0	0	0	0	6
SC8_112mz_980.3_2	10.1556	MT1_3	NA				980.296	#DIV/0!	33	207201	182808	193644	191337	200639	173531	180027	159345	204438	207807	227830	209871	181577	194893	175076	0
SC195_58mz_1037.5_146	11.7176	MT1_3	NA				1037.46	#DIV/0!	4	0	0	0	13057	0	15942	13379	11421	14871	0	0	0	0	0	0	7
SC227_69mz_1047.4_148	11.9894	MT1_3	NA				1047.41	#DIV/0!	14	0	0	0	51540	55001	47408	53772	52079	48935	0	0	0	0	0	0	6
SC236_123mz_1050.2_13	12.0657	MT1_3	NA				1050.2	#DIV/0!	13	21860	20424	20441	21389	19780	23210	21470	19715	23301	0	0	16393	16653	0	0	4
SC313_221mz_1073.9_330	12.7133	MT1_3	NA				1073.9	#DIV/0!	15	0	0	0	0	70718	30854	0	18169	0	0	0	0	0	0	0	9
SC328_73mz_1078.4_151	12.8366	MT1_3	NA				1078.41	#DIV/0!	72	0	0	0	443222	481601	403647	435246	426907	484974	0	0	0	0	0	0	6
SC453_73mz_1116.7_158	13.8827	MT1_3	NA				1116.7	#DIV/0!	25	0	0	0	79073	0	67729	76219	62514	0	0	0	0	0	0	0	8
SC648_73mz_1176.7_166	15.5226	MT1_3	Dehydroalanine	2	876	1206	1176.71	0.0242869	68	0	0	0	470671	409459	461243	720000	618133	744747	0	0	0	0	0	0	6
SC662_130mz_1181.1_167	15.6418	MT1_3	NA				1181.07	#DIV/0!	1	0	0	0	8148	0	5439	6664	6107	7342	0	0	0	14516	18175	20689	9
SC676_145mz_1185.4_170	15.7592	MT1_3	NA				1185.37	#DIV/0!	7	0	3694	0	34907	56424	37532	26421	30664	0	0	0	0	0	0	0	7
SC840_73mz_1235.7_43	17.1358	MT1_3	NA				1235.75	#DIV/0!	46	173262	162535	180311	220172	214576	278100	229130	175352	177553	190290	346711	253706	168518	198740	220951	0
SC1066_158mz_1305.1_186	19.0308	MT1_3	Isoleucine	2	861	1307	1305.1	0.00145532	63	0	0	0	424382	352647	294435	659705	637699	589455	0	0	0	0	0	0	6
SC1265_241mz_1366.3_198	20.7018	MT1_3	NA				1366.25	#DIV/0!	23	0	16120	15291	83898	96993	84528	91396	83641	113904	38379	30142	27586	19757	0	20996	1
SC1344_171mz_1390.4_71	21.3628	MT1_3	NA				1390.44	#DIV/0!	11	61463	62799	60767	74080	80968	64096	72436	61544	84837	0	0	0	0	0	0	6
SC1372_57mz_1399.1_334	21.5994	MT1_3	NA				1399.1	#DIV/0!	6	0	0	0	0	22854	18932	17663	0	0	0	0	0	0	19790	24264	7
SC1475_73mz_1433.9_77	22.4575	MT1_3	NA				1433.88	#DIV/0!	69	262425	255655	237442	215337	309382	220131	232378	226739	300491	140508	164909	182304	0	183576	223395	1
SC1743_288mz_1525.3_215	24.7065	MT1_3	NA				1525.28	#DIV/0!	11	25121	17240	0	16038	38248	19245	11466	15320	0	12300	0	0	0	13467	0	5
SC1815_73mz_1550.0_222	25.3139	MT1_3	NA				1549.97	#DIV/0!	11	0	0	0	12883	0	18573	22090	0	0	0	0	0	0	0	0	9
SC1835_73mz_1556.6_223	25.4783	MT1_3	NA				1556.65	#DIV/0!	17	0	0	0	72276	72528	60584	0	0	0	382664	542403	392156	0	0	0	6
SC1835_245mz_1556.6_340	25.4783	MT1_3	NA				1556.65	#DIV/0!	8	0	0	0	28068	34171	25935	0	0	0	0	0	0	0	0	61675	8
SC1940_73mz_1592.3_226	26.3557	MT1_3	NA				1592.31	#DIV/0!	27	0	0	0	100902	0	64998	0	163059	0	0	0	0	0	0	0	9
SC1956_57mz_1598.0_227	26.4958	MT1_3	NA				1598	#DIV/0!	5	0	21150	0	16325	0	13558	20730	0	0	0	0	0	0	0	0	9
SC1984_73mz_1608.4_343	26.7307	MT1_3	NA				1608.41	#DIV/0!	45	0	0	0	205840	533525	234387	189665	0	330472	0	0	0	0	0	0	7
SC2032_199mz_1626.5_229	27.13	MT1_3	NA				1626.48	#DIV/0!	6	0	0	0	38099	40675	38797	0	0	0	0	0	0	0	0	0	9
SC2273_73mz_1718.2_237	29.1567	MT1_3	NA				1718.23	#DIV/0!	91	0	0	0	481365	436726	525307	0	0	0	0	0	0	0	0	0	9
SC2454_217mz_1786.8_246	30.6725	MT1_3	NA				1786.85	#DIV/0!	5	0	0	0	13020	0	13462	10483	12906	0	0	0	0	0	0	0	8
SC2495_73mz_1802.5_248	31.0131	MT1_3	Phosphocolamine	4	852	1791	1802.51	0.00642484	56	0	0	0	232309	247014	166446	153152	113598	173054	0	0	0	0	0	0	6
SC2734_179mz_1903.0_257	33.0222	MT1_3	NA				1903.04	#DIV/0!	10	0	0	0	75404	0	20337	0	61214	0	0	0	0	0	0	0	9
SC2767_299mz_1917.2_259	33.3057	MT1_3	NA				1917.22	#DIV/0!	6	0	0	0	9170	0	12442	0	29354	33581	0	0	0	0	0	0	9
SC2817_319mz_1937.7_261	33.7159	MT1_3	NA				1937.75	#DIV/0!	49	0	0	0	1788148	0	1307389	3458641	4264398	4461347	0	0	0	0	0	2049857	6
SC2821_73mz_1939.4_262	33.7486	MT1_3	NA				1939.38	#DIV/0!	188	0	0	0	9477994	5956140	8634576	0	0	0	0	0	0	0	0	0	9
SC2821_73mz_1939.4_263	33.7486	MT1_3	NA				1939.38	#DIV/0!	136	0	0	0	9477994	5956140	8634576	0	0	0	0	0	0	0	0	0	9
SC2974_73mz_2004.3_269	35.0388	MT1_3	Glucose	5	784	2007	2004.33	0.00133169	19	0	0	0	107349	95291	75698	120444	118282	132819	0	0	0	0	0	0	6
SC3387_73mz_2194.3_351	38.4991	MT1_3	NA				2194.35	#DIV/0!	30	0	0	0	0	84457	56602	0	42487	0	0	0	0	0	0	0	9
SC3476_253mz_2238.5_276	39.2449	MT1_3	NA				2238.5	#DIV/0!	3	0	0	0	11892	0	15833	0	32648	0	0	0	0	0	0	0	9
SC3672_353mz_2336.9_352	40.889	MT1_3	NA				2336.95	#DIV/0!	31	0	0	0	0	0	51426	91771	0	0	88652	0	0	0	0	113478	8
SC3716_73mz_2359.1_282	41.2598	MT1_3	Glucose-6P	6+1	689	2394	2359.15	0.0145574	24	0	0	0	71953	80825	60258	0	58607	0	0	732231	0	28645	623120	461982	4
SC3716_387mz_2359.1_353	41.2598	MT1_3	NA				2359.15	#DIV/0!	12	0	0	0	54245	38281	31691	0	32052	0	0	0	0	0	0	53445	7
SC3780_387mz_2391.1_285	41.7934	MT1_3	NA				2391.1	#DIV/0!	9	0	0	0	26426	0	20682	0	23936	20971	0	0	0	48285	0	0	7
SC3848_317mz_2427.8_288	42.3713	MT1_3	NA				2427.8	#DIV/0!	16	0	0	0	44909	57714	39786	0	0	0	0	0	0	0	0	0	9
SC4235_397mz_2640.5_296	45.6085	MT1_3	NA				2640.45	#DIV/0!	13	0	0	0	31352	32019	24676	38541	37161	44456	0	0	0	0	0	0	6
SC4578_73mz_2845.0_357	48.4917	MT1_3	Maltose	8+1	723	2846	2845	0.000350056	30	0	0	0	47798	80760	72244	0	0	0	0	0	0	0	0	0	9
SC5329_229mz_3315.8_313	54.7865	MT1_3	NA				3315.82	#DIV/0!	119	0	0	0	1309297	1230509	931892	965876	725611	671574	0	0	0	0	0	0	6
SC5345_466mz_3326.0_314	54.9232	MT1_3	NA				3326.04	#DIV/0!	107	0	0	0	180440	186368	141338	98506	157462	302531	0	0	0	0	0	0	6
SC5345_466mz_3326.0_360	54.9232	MT1_3	NA				3326.04	#DIV/0!	24	0	0	0	180440	186368	141338	98506	157462	302531	0	0	0	0	0	0	6
SC5389_287mz_3353.2_361	55.2865	MT1_3	NA				3353.22	#DIV/0!	38	0	0	0	0	177928	133520	93460	0	105398	0	0	0	0	0	0	8
SC5485_69mz_3413.8_318	56.0968	MT1_3	Lanosterol	1	909	3335	3413.82	0.0236348	178	0	0	0	2507614	2531125	1951325	3770674	3069554	3691771	0	0	0	0	0	0	6
SC132_75mz_1018.1_144	11.1892	MT3_1	NA				1018.12	#DIV/0!	51	0	0	0	471743	440511	491642	726474	731682	725688	0	0	0	0	0	0	6
SC179_56mz_1032.6_328	11.5852	MT3_1	NA				1032.61	#DIV/0!	5	0	0	0	0	13545	17908	11246	8282	9174	0	0	0	0	0	0	9
SC260_73mz_1057.4_149	12.2638	MT3_1	13C Pyruvate	1+1	924	1059	1057.45	0.00146438	45	0	0	0	640624	730687	614415	634641	680322	759521	1447991	1651007	1791069	1218672	1084978	1090753	0
SC275_147mz_1062.1_15	12.3913	MT3_1	NA				1062.12	#DIV/0!	32	133029	131246	110810	127260	113450	95675	140286	125410	149631	117165	102343	115088	119076	151605	117487	0
SC433_116mz_1110.8_157	13.7218	MT3_1	Alanine	2	841	1112	1110.81	0.00107288	58	0	0	0	910431	969489	919098	1188500	1326981	1249468	0	0	0	7304828	8126048	10117997	3
SC559_73mz_1149.3_30	14.7745	MT3_1	Betaine		946	1152	1149.33	0.00231587	90	359039	360471	310206	10614332	7364841	8938780	6703329	4810993	6963761	0	0	0	0	0	0	6
SC579_73mz_1155.5_33	14.9432	MT3_1	NA				1155.51	#DIV/0!	32	0	107865	108652	83662	119131	94177	103571	0	125151	0	0	0	0	0	0	7
SC590_173mz_1158.7_375	15.0312	MT3_1	NA				1158.73	#DIV/0!	35	0	0	0	70368	0	71674	90135	52645	79709	0	0	0	0	0	0	7
SC866_174mz_1243.7_45	17.3524	MT3_1	Ethanolamine	3	833	1266	1243.67	0.0176348	57	321031	313708	306767	422124	568314	327581	408753	320788	516504	232331	291043	321677	343603	358443	333575	0
SC897_73mz_1253.0_382	17.6082	MT3_1	NA				1253.04	#DIV/0!	11	0	0	0	0	20081	0	32312	15458	34947	0	0	0	0	0	0	8
SC1680_128mz_1504.0_395	24.1824	MT3_1	NA				1503.98	#DIV/0!	7	0	0	0	0	0	0	27414	34388	33056	0	0	0	0	0	0	9
SC1779_75mz_1537.6_219	25.0087	MT3_1	Glutamate	2	945	1539	1537.56	0.000934717	85	0	0	0	1390612	1403076	681368	2403111	2351434	2786692	18135836	18799681	15668458	13713574	11779157	17546351	0
SC2073_73mz_1642.0_231	27.4733	MT3_1	Phenylalanine	2	917	1636	1642.02	0.00368187	57	0	0	0	372339	398279	318260	579926	582668	626688	6639065	7545063	7631174	4379337	5113711	4881631	0
SC2103_73mz_1653.6_233	27.7291	MT3_1	Lauric acid	1	780	1655	1653.6	0.000843843	57	0	0	0	686261	830489	637462	347290	318899	395088	251182	247522	258397	159474	159640	148369	0
SC2140_73mz_1667.6_345	28.0387	MT3_1	NA				1667.62	#DIV/0!	12	0	0	0	33026	43651	30294	39416	32474	0	0	0	0	0	0	0	7
SC2186_116mz_1685.0_409	28.4229	MT3_1	NA				1685.01	#DIV/0!	10	0	0	0	0	47570	0	84327	96374	61625	0	0	0	0	0	0	8
SC2361_73mz_1751.5_239	29.8917	MT3_1	Ribitol	5	966	1753	1751.5	0.000853997	159	0	0	0	29966347	37663980	32071174	34283923	32091695	36666671	18998794	22886331	22716662	21363476	21912609	20704312	0
SC2823_176mz_1940.4_426	33.7681	MT3_1	NA				1940.36	#DIV/0!	116	0	0	0	2830576	0	0	5423415	4521265	5199657	0	0	0	0	0	0	8
SC2914_73mz_1978.4_268	34.529	MT3_1	Galactitol_similar	6	965	1979	1978.43	0.000286091	190	0	0	0	52561071	61814152	49920254	86455723	87327692	89079025	158855015	170791191	180464363	154562446	203804904	186417349	0
SC4526_73mz_2812.2_445	48.0531	MT3_1	Trehalose		726	2715	2812.2	0.0358007	143	0	0	0	0	0	0	696060	0	784615	0	0	0	1736209	3005064	0	8
SC4549_131mz_2826.7_446	48.2469	MT3_1	NA				2826.69	#DIV/0!	141	0	0	0	190147	0	0	956585	0	336977	377500	571227	0	1189904	1053789	533852	4
SC5247_69mz_3264.6_456	54.1013	MT3_1	Cholesta-8,24-dien-3-ol, (3β,5α)-,	1	809		3264.57	#DIV/0!	134	0	0	0	0	0	0	656614	423991	622517	0	0	0	0	0	0	9
SC5348_478mz_3328.6_457	54.9569	MT3_1	NA				3328.56	#DIV/0!	95	0	0	0	376721	0	130711	168986	0	228517	0	0	0	0	0	0	8
SC5493_558mz_3419.4_460	56.1708	MT3_1	NA				3419.36	#DIV/0!	9	0	0	0	0	22936	0	42694	0	47773	0	0	0	0	0	0	9
SC6133_361mz_3820.7_462	61.5362	MT3_1	NA				3820.66	#DIV/0!	6	0	0	0	31435	0	0	21791	0	27848	0	0	0	0	42232	0	8
SC298_147mz_1069.2_18	12.5851	MT3_2	Lactate	2	945	1066	1069.21	0.00300909	43	558800	984460	773468	878654	1200706	427768	1139341	701925	926131	1660782	1095761	1512496	1746261	1383018	1565953	0
SC438_147mz_1112.2_27	13.7612	MT3_2	NA				1112.25	#DIV/0!	46	1080406	1055750	1013960	1109209	1185515	1101457	770700	922601	1205760	257456	404067	389242	375820	637911	461682	0
SC549_152mz_1146.2_123	14.6898	MT3_2	NA				1146.23	#DIV/0!	5	0	5900	7709	17924	26968	10103	14255	11254	24337	5500	6439	8140	5884	8900	7407	6
SC852_281mz_1239.3_174	17.2332	MT3_2	NA				1239.31	#DIV/0!	8	7895	0	13053	12883	10860	6532	9002	10921	0	0	4203	0	11566	0	12099	7
SC954_147mz_1270.6_385	18.0889	MT3_2	Urea	2	847	1249	1270.63	0.017316	16	0	0	0	0	0	95761	99915	95098	130580	0	0	0	0	0	0	8
SC977_73mz_1277.7_53	18.2826	MT3_2	NA				1277.72	#DIV/0!	23	167054	159794	153719	90997	141743	0	0	83105	148764	0	0	0	0	0	0	8
SC1007_218mz_1286.9_333	18.5343	MT3_2	NA				1286.93	#DIV/0!	12	0	0	0	0	388866	211493	222854	318217	280177	0	0	0	0	0	0	7
SC1113_73mz_1319.6_189	19.4269	MT3_2	Glycine	3	909	1322	1319.59	0.00182014	82	0	0	0	805794	771664	522249	1422147	1319642	1475379	11931963	13212137	14213011	7735171	8805074	8607320	0
SC1180_214mz_1340.2_65	19.9897	MT3_2	NA				1340.19	#DIV/0!	42	463040	469007	444668	389271	380243	335682	338109	323433	363081	302564	321881	350202	320144	356299	327867	0
SC1317_73mz_1382.2_70	21.1373	MT3_2	NA				1382.19	#DIV/0!	27	43588	84225	77136	77549	60563	0	64697	74605	96381	116630	96518	104103	113816	133243	104388	1
SC1366_73mz_1397.1_201	21.5458	MT3_2	Threonine	3	936	1400	1397.14	0.00204418	105	0	0	0	628090	738661	572924	1276872	1400131	1306229	7059641	9077139	8103395	6064776	3107614	2633601	0
SC1394_174mz_1406.2_74	21.7774	MT3_2	NA				1406.23	#DIV/0!	86	771229	1024886	986051	1022909	960568	713760	951477	921242	1179527	1130518	1128563	1061082	1193980	1311586	1248194	0
SC1455_373mz_1427.0_75	22.2874	MT3_2	NA				1426.96	#DIV/0!	76	29772	24697	19140	303050	389374	264372	346646	339529	341537	238234	239182	237176	258108	90495	103879	0
SC1483_73mz_1436.7_78	22.5273	MT3_2	NA				1436.71	#DIV/0!	67	561050	541092	533259	611571	652802	571189	623969	517370	681505	586859	612407	618420	598669	714683	638121	0
SC1633_179mz_1488.0_212	23.7881	MT3_2	Nicotinamide	1	918	1492	1487.95	0.00271202	53	0	0	0	618950	718554	573830	421629	476462	476500	152394	159463	130926	0	0	69754	2
SC1668_73mz_1499.7_213	24.0767	MT3_2	Malate	3	886	1502	1499.68	0.00154262	45	0	0	0	147388	147970	159254	241105	198043	210192	1850571	2035405	1939291	1340349	1607816	1451733	0
SC1775_156mz_1536.2_218	24.9743	MT3_2	Glutamate	3	916	1537	1536.16	0.000544319	73	0	34641	0	1489941	1594513	1505689	1337964	1179204	1429453	4634829	5383883	4564570	5245183	7355416	5214463	0
SC1870_73mz_1568.5_224	25.7703	MT3_2	Cysteine	3	874	1568	1568.51	0.000328144	25	0	0	0	74836	126438	79891	142567	123505	139233	934167	1036195	973578	427999	383060	285321	0
SC1956_57mz_1597.9_471	26.4935	MT3_2	NA				1597.91	#DIV/0!	5	0	0	0	0	16765	0	0	17000	20486	0	0	0	0	0	0	9
SC2086_180mz_1647.1_406	27.5856	MT3_2	NA				1647.11	#DIV/0!	29	0	0	0	0	0	0	201223	101819	222486	0	0	0	0	0	0	9
SC2387_140mz_1761.3_413	30.1081	MT3_2	NA				1761.3	#DIV/0!	37	0	0	0	0	0	0	141934	138446	162876	0	0	0	0	0	0	9
SC2539_265mz_1820.9_473	31.3798	MT3_2	Hypoxanthine	1	808	1811	1820.86	0.0054421	6	0	0	0	9464	14015	2543	2572	12384	14674	0	0	0	0	0	0	9
SC2818_205mz_1938.2_425	33.7253	MT3_2	NA				1938.22	#DIV/0!	33	0	0	0	0	0	0	1148537	1072848	1199351	0	0	0	0	0	0	9
SC2824_73mz_1940.7_265	33.7748	MT3_2	Lysine	4	932	1942	1940.7	0.000671719	202	0	0	0	9945845	12137549	7618896	50341213	54485179	46780953	164485811	187595149	185365126	233828815	377434689	430455729	0
SC2865_218mz_1958.0_266	34.1204	MT3_2	Tyrosine	3	937	1959	1957.99	0.000516339	120	0	0	0	467457	475523	402771	1513369	1558539	1661684	10947002	11969172	12702697	11310309	14236599	14717928	0
SC2983_174mz_2008.3_476	35.1111	MT3_2	NA				2008.3	#DIV/0!	6	0	0	0	12432	0	0	10903	19251	0	0	0	0	0	0	0	9
SC3068_313mz_2047.2_104	35.8199	MT3_2	Palmitic acid	1	950	2050	2047.22	0.00135546	151	1808798	2056049	1919125	9428764	7399951	7396478	8783140	6861538	8257028	4558768	4085959	3907026	4611208	4719095	4701211	0
SC4215_73mz_2628.9_356	45.4426	MT3_2	Adenosine	3	883	2630	2628.85	0.000436066	82	0	0	0	0	541236	193421	0	300010	235606	397638	261240	0	0	0	0	6
SC4569_425mz_2838.7_447	48.4079	MT3_2	NA				2838.74	#DIV/0!	11	0	0	0	0	0	26365	52374	54252	0	0	0	0	0	0	0	9
SC4569_425mz_2838.7_448	48.4079	MT3_2	NA				2838.74	#DIV/0!	28	0	0	0	0	0	26365	52374	54252	0	0	0	0	0	0	0	9
SC4585_204mz_2849.2_483	48.5472	MT3_2	Gentiobiose	8	817	2870	2849.15	0.00726313	55	0	0	0	0	244762	132160	0	357765	323838	2876495	3147885	2846820	1960514	4482876	5017083	2
SC5391_363mz_3355.3_458	55.3143	MT3_2	Ergosterol_similar	1	602	3309	3355.3	0.0139908	89	0	0	0	0	0	0	747639	645873	574974	0	0	0	0	0	0	9
SC5429_75mz_3378.9_486	55.6297	MT3_2	Ergosta-7,22-dien-3-ol, (3β,22E)-,	1	738	3203	3378.89	0.0549128	298	0	0	0	0	0	0	1512968	1466737	2068706	0	0	0	0	0	0	9
SC118_75mz_1013.9_143	11.0734	MT3_3	NA				1013.88	#DIV/0!	10	0	0	0	19731	15593	11304	36878	38221	41766	0	0	0	0	0	0	6
SC387_134mz_1096.6_371	13.3333	MT3_3	NA				1096.59	#DIV/0!	8	12853	0	8266	0	49256	0	12201	0	13425	0	0	0	0	0	0	9
SC408_144mz_1103.2_156	13.5145	MT3_3	NA				1103.22	#DIV/0!	11	20774	19695	0	25733	19788	0	21634	17676	22849	0	13283	0	16541	27185	0	4
SC453_89mz_1117.1_373	13.8936	MT3_3	NA				1117.09	#DIV/0!	6	0	0	0	24893	26411	0	20225	0	26065	0	0	0	0	0	0	8
SC1202_88mz_1346.9_195	20.1742	MT3_3	NA				1346.94	#DIV/0!	4	0	0	0	142402	188154	131632	134416	132193	169607	0	0	0	0	0	389591	5
SC1845_84mz_1560.2_401	25.5647	MT3_3	NA				1560.16	#DIV/0!	17	0	0	0	17829	31738	23946	42039	0	142898	218602	0	155520	0	0	0	5
SC2086_180mz_1647.1_407	27.5856	MT3_3	NA				1647.11	#DIV/0!	33	0	0	0	0	0	0	201223	101819	222486	0	0	0	0	0	0	9
SC2315_73mz_1734.0_412	29.5057	MT3_3	NA				1734.03	#DIV/0!	123	0	0	0	0	0	0	889198	733077	973528	0	0	0	0	0	0	9
SC2574_73mz_1835.6_253	31.6742	MT3_3	Ornithine	4	934	1839	1835.59	0.00185607	127	0	0	0	1763683	1908728	1668675	3904604	4023601	4248470	29578605	32988013	29821197	32503403	51568162	49221039	0
SC2738_103mz_1904.3_424	33.0474	MT3_3	NA				1904.3	#DIV/0!	11	0	0	0	0	0	0	0	0	25251	68955	84293	0	0	0	0	9
SC3055_353mz_2041.5_349	35.7158	MT3_3	Xanthine	3	804	2044	2041.5	0.00122081	8	0	0	0	0	18824	21452	14875	0	16634	0	0	0	0	0	0	8
SC3275_73mz_2142.7_105	37.558	MT3_3	NA				2142.67	#DIV/0!	196	3487262	1551100	1846899	167862	6803545	385510	484856	2482543	4840489	0	650684	447800	2580563	805959	2285935	1
SC3452_73mz_2226.5_432	39.0444	MT3_3	Oleic acid	1	816	2218	2226.49	0.00382823	51	0	0	0	0	0	0	132298	145001	183405	0	0	0	0	0	0	9
SC3917_73mz_2464.8_293	42.9426	MT3_3	Galactitol_similar		768		2464.81	#DIV/0!	272	0	0	0	1980826	2463177	2090301	5157549	4810378	5004182	2294248	2191201	2682280	2440231	2517504	2499216	0
SC4133_73mz_2582.4_439	44.7579	MT3_3	NA				2582.38	#DIV/0!	28	0	0	0	0	140472	74664	123670	0	88230	0	0	0	0	0	0	8
SC4727_439mz_2938.4_450	49.7408	MT3_3	Pentacosanoic acid	1	800	2923	2938.43	0.00527859	32	0	0	0	0	0	0	129434	99938	138422	0	0	0	0	0	0	9
SC4849_204mz_3014.9_451	50.7634	MT3_3	Galactinol	9	857	2946	3014.91	0.0233924	66	0	0	0	0	234919	0	282997	217068	331227	0	0	0	0	0	0	8
SC5095_439mz_3169.6_454	52.8312	MT3_3	NA				3169.57	#DIV/0!	11	0	0	0	0	4882	0	42516	24427	36725	0	0	0	0	0	0	9
SC5439_472mz_3385.2_459	55.7143	MT3_3	3-[(Trimethylsilyl)oxy]ergost-7-ene	1	808		3385.21	#DIV/0!	75	0	0	0	0	0	0	302999	251041	305256	0	0	0	0	0	0	9
SC9_132mz_980.6_490	10.1632	SN1_1	NA				980.575	#DIV/0!	2	0	0	0	0	0	29320	0	0	11103	9987	8122	12297	0	0	0	9
SC54_204mz_994.2_492	10.5357	SN1_1	NA				994.207	#DIV/0!	5	0	0	0	0	0	0	0	0	0	24563	25783	0	0	0	33475	9
SC312_154mz_1073.6_19	12.7042	SN1_1	NA				1073.57	#DIV/0!	13	92732	86854	84343	73877	89411	73894	81404	79421	89616	72441	70845	79852	76274	81966	82827	0
SC342_147mz_1082.9_152	12.9583	SN1_1	Glycolic acid	2	918	1081	1082.87	0.00172572	21	0	0	0	0	0	13363	0	0	0	74574	77156	80188	58476	69339	116751	5
SC514_73mz_1135.6_513	14.4003	SN1_1	2-Hydroxybutyric acid	2	782	1136	1135.64	0.000318931	7	0	0	0	0	0	0	0	0	0	11421	39366	19687	0	0	0	9
SC559_73mz_1149.5_514	14.7778	SN1_1	Betaine		842	1152	1149.45	0.00221104	33	0	0	0	0	0	0	0	0	0	223059	192360	186274	0	82242	0	8
SC666_281mz_1182.3_168	15.6746	SN1_1	NA				1182.27	#DIV/0!	85	20691	0	0	337228	365278	307705	436652	431357	454902	1308376	1203395	1328239	1150023	1448463	1591851	0
SC810_144mz_1226.4_173	16.8809	SN1_1	Valine	2	928	1228	1226.42	0.00128743	80	0	0	0	302920	259361	230173	346580	357141	348185	1751821	2284607	2123251	1463030	1164121	1029641	0
SC1187_73mz_1342.2_193	20.0451	SN1_1	Glyceric acid	3	912	1344	1342.22	0.00132608	53	0	0	0	307153	146661	152892	478995	460094	554079	491653	492044	572298	557093	759112	612919	0
SC1379_140mz_1401.4_390	21.6573	SN1_1	NA				1401.35	#DIV/0!	1	0	7243	12704	11245	0	11554	14270	11246	0	8021	7631	9590	7709	7317	7438	8
SC1682_128mz_1504.6_547	24.1974	SN1_1	NA				1504.59	#DIV/0!	3	0	0	0	0	0	0	21758	0	20535	17073	24702	0	0	0	0	8
SC1703_100mz_1511.8_548	24.3744	SN1_1	Asparagine	2	754	1501	1511.78	0.00718332	13	0	0	0	0	0	0	0	0	0	68808	83586	92117	0	0	0	9
SC2088_73mz_1647.8_567	27.6007	SN1_1	Asparagine	4	608	1649	1647.79	0.000733259	59	0	0	0	0	0	0	0	0	0	340336	139838	376782	0	0	0	9
SC2175_521mz_1680.6_572	28.3263	SN1_1	NA				1680.64	#DIV/0!	16	0	0	0	0	0	0	0	0	0	54967	83020	55713	21321	97147	89266	6
SC2441_73mz_1781.9_242	30.5636	SN1_1	Glycerol-3P	4	925	1783	1781.92	0.000606046	92	0	0	0	2041536	2241222	1867902	1645505	1686402	1789643	789488	907732	1015242	383095	470871	325858	0
SC2539_265mz_1821.3_593	31.3882	SN1_1	Hypoxanthine	2	922	1826	1821.28	0.0025871	53	0	0	0	0	0	0	0	0	0	503805	562886	573660	0	0	0	9
SC2580_157mz_1838.3_595	31.7287	SN1_1	Citrulline	3	723	1833	1838.31	0.00289893	80	0	0	0	0	0	0	0	0	0	1906708	1806931	1794830	532575	0	0	8
SC2699_73mz_1888.2_600	32.7253	SN1_1	3-hydroxyanthranilic acid	3	756	1872	1888.18	0.00864377	63	0	0	0	0	0	0	0	0	0	262985	214342	0	0	0	374611	9
SC2880_142mz_1964.3_609	34.247	SN1_1	NA				1964.32	#DIV/0!	1	0	0	0	0	0	0	0	0	0	11487	20324	13436	13226	11197	0	7
SC3106_142mz_2064.9_619	36.142	SN1_1	NA				2064.91	#DIV/0!	4	0	0	0	0	0	0	0	0	0	27650	30170	0	20444	0	0	9
SC3196_73mz_2106.4_622	36.8978	SN1_1	NA				2106.41	#DIV/0!	6	0	0	0	0	0	0	0	0	0	40114	51470	41972	0	0	0	9
SC3365_319mz_2184.2_627	38.3138	SN1_1	NA				2184.17	#DIV/0!	8	0	0	0	0	0	0	0	14227	9552	30596	38510	43841	19492	0	0	7
SC3578_406mz_2289.8_433	40.1015	SN1_1	Xanthurenic acid	3	877	2265	2289.79	0.010945	11	0	0	0	0	0	0	13089	16851	14156	28883	35163	29848	70499	67457	55384	3
SC3712_315mz_2357.1_635	41.2264	SN1_1	NA				2357.15	#DIV/0!	20	0	0	0	0	0	0	0	0	0	170988	178728	184736	0	0	0	9
SC3756_204mz_2379.3_638	41.5963	SN1_1	NA				2379.3	#DIV/0!	5	0	0	0	0	0	0	0	0	0	14579	15480	0	17018	0	0	9
SC3772_56mz_2387.1_639	41.7272	SN1_1	NA				2387.14	#DIV/0!	22	0	0	0	0	0	0	0	0	191966	99509	132305	152455	0	0	0	8
SC4650_204mz_2890.5_657	49.0999	SN1_1	Gentiobiose	8+1	840	2800	2890.49	0.0323192	42	0	0	0	0	0	0	0	0	0	170072	184230	148475	0	176920	149730	7
SC4729_204mz_2939.4_658	49.7534	SN1_1	Melibiose	8	815	2949	2939.37	0.00326493	86	0	0	0	0	0	0	0	0	0	544947	598708	490416	0	0	0	9
SC6357_204mz_3961.5_665	63.4193	SN1_1	NA				3961.5	#DIV/0!	21	0	0	0	0	0	0	0	0	0	118474	193897	76418	0	0	0	9
SC63_147mz_997.2_493	10.617	SN1_2	NA				997.182	#DIV/0!	39	0	0	0	0	0	0	0	0	0	554607	618013	381817	553140	0	0	8
SC107_147mz_1010.6_495	10.9844	SN1_2	NA				1010.63	#DIV/0!	9	0	0	0	0	0	0	0	0	0	10879	15388	0	0	0	21546	9
SC135_75mz_1019.2_498	11.2193	SN1_2	NA				1019.22	#DIV/0!	13	0	0	0	0	0	0	0	0	0	41148	54084	0	48185	0	0	9
SC279_207mz_1063.3_16	12.4247	SN1_2	NA				1063.34	#DIV/0!	11	37706	16062	40015	25340	27209	20842	22486	30781	30098	33361	29121	23170	27132	38752	39079	0
SC291_77mz_1067.1_502	12.5287	SN1_2	NA				1067.14	#DIV/0!	14	53603	54756	0	0	0	0	0	0	0	33827	44320	56153	0	55077	40272	7
SC576_113mz_1154.7_32	14.9212	SN1_2	NA				1154.7	#DIV/0!	24	1224288	1150258	1033354	87501	117604	75412	93380	76660	112649	300152	394907	479204	594933	752900	568292	0
SC579_133mz_1155.6_515	14.9447	SN1_2	NA				1155.56	#DIV/0!	19	0	0	0	0	0	0	0	0	0	71793	70111	0	0	96059	90681	8
SC618_147mz_1167.5_517	15.2701	SN1_2	3-Hydroxybutyric acid	2	850	1148	1167.47	0.0169594	20	0	0	0	0	0	0	0	0	0	78287	78952	78049	47383	0	0	8
SC727_73mz_1201.1_519	16.1878	SN1_2	NA				1201.05	#DIV/0!	18	0	0	0	0	0	0	0	0	0	58221	70264	52936	0	0	34795	8
SC977_174mz_1277.7_522	18.2825	SN1_2	Ethanolamine	3	824	1266	1277.71	0.00925175	32	0	0	0	0	0	0	0	0	0	149452	187470	174304	0	0	0	9
SC1008_147mz_1287.3_525	18.5451	SN1_2	NA				1287.32	#DIV/0!	61	0	0	0	0	0	0	0	0	0	63910946	25541620	21242550	0	0	0	9
SC1040_130mz_1297.1_526	18.8127	SN1_2	NA				1297.12	#DIV/0!	10	0	0	0	0	0	0	0	0	0	17052	29376	0	19047	0	0	9
SC1382_73mz_1402.3_391	21.6807	SN1_2	NA				1402.3	#DIV/0!	36	0	0	0	0	0	0	0	39066	0	155792	170945	158758	76477	111826	62013	5
SC1427_61mz_1417.6_537	22.0574	SN1_2	Methionine	1	810	1419	1417.61	0.000976529	28	0	0	0	0	0	0	0	0	0	329774	370035	442372	160337	225793	0	7
SC1632_73mz_1487.5_544	23.7779	SN1_2	NA				1487.54	#DIV/0!	20	0	0	0	0	0	0	0	0	0	67747	89998	0	0	145077	84560	8
SC1674_144mz_1501.8_546	24.1277	SN1_2	NA				1501.76	#DIV/0!	6	0	0	0	0	0	0	0	0	0	60193	72623	63396	0	0	0	9
SC1941_73mz_1592.7_403	26.3666	SN1_2	NA				1592.75	#DIV/0!	112	0	0	0	0	0	0	0	0	185521	1922033	1868692	1794376	741083	843737	729501	5
SC1997_147mz_1613.6_562	26.8448	SN1_2	3-hydroxy-3-methylglutaric acid	3	754	1614	1613.57	0.000265333	24	0	0	0	0	0	0	0	0	0	78831	121082	129410	0	0	0	9
SC2405_73mz_1768.1_416	30.259	SN1_2	Ornithine	3	937	1769	1768.13	0.000491591	99	0	0	0	0	0	0	258291	192080	303023	1800022	2014379	2831674	2542399	2743407	2724334	3
SC2526_287mz_1815.6_592	31.2757	SN1_2	NA				1815.65	#DIV/0!	6	0	0	0	0	0	0	0	0	0	30919	41631	59461	0	0	0	9
SC2654_174mz_1869.3_255	32.3486	SN1_2	Lysine	3	928	1869	1869.33	0.000177635	178	0	0	0	1744430	1668813	1349944	2531528	1823379	3071086	19835612	17162935	20702863	10590113	10684319	25934445	0
SC3042_73mz_2035.4_270	35.6042	SN1_2	Gluconinc acid	6	891	2043	2035.38	0.00373169	69	0	0	0	184726	245542	178127	314427	280604	321349	476499	438198	468810	327589	504260	485190	0
SC3433_192mz_2216.6_631	38.88	SN1_2	L-kynurenine	3	788	2184	2216.65	0.0149481	18	0	0	0	0	0	0	0	0	44740	68891	74124	70567	0	0	0	8
SC3805_315mz_2404.3_641	42.0089	SN1_2	NA				2404.33	#DIV/0!	19	0	0	0	0	0	0	0	0	0	23581	31798	37340	0	0	29751	8
SC3975_174mz_2496.4_647	43.4308	SN1_2	NA				2496.42	#DIV/0!	7	0	0	0	0	0	0	0	0	0	44772	24019	26912	0	0	15792	8
SC5290_363mz_3291.7_311	54.4644	SN1_2	Ergosterol	1	946	3309	3291.73	0.00521978	189	0	0	0	48454111	31067458	59672525	51374669	56918795	40878394	3270740	3304260	3002942	1376097	1565921	1771812	0
SC74_75mz_1000.4_494	10.7059	SN1_3	NA				1000.44	#DIV/0!	5	73701	126301	0	0	0	0	0	0	0	43066	51757	46694	5666	0	46810	8
SC107_117mz_1010.7_496	10.9852	SN1_3	NA				1010.66	#DIV/0!	4	0	0	0	0	0	8487	0	0	6703	14179	0	12323	10006	0	11900	8
SC406_75mz_1102.6_155	13.4976	SN1_3	NA				1102.6	#DIV/0!	10	0	0	0	34326	0	30694	33825	45401	36758	0	24820	28330	22863	42010	0	3
SC733_57mz_1202.8_171	16.2365	SN1_3	NA				1202.84	#DIV/0!	7	0	0	0	32787	33844	0	34771	27189	36756	21573	23244	24073	27173	30902	27851	1
SC806_228mz_1225.4_672	16.8523	SN1_3	NA				1225.37	#DIV/0!	6	0	0	0	0	0	0	0	0	0	0	31879	18699	0	39397	0	9
SC900_73mz_1254.0_676	17.6358	SN1_3	NA				1254.05	#DIV/0!	7	0	0	0	0	0	0	0	0	0	0	21343	26119	0	42292	0	9
SC1089_142mz_1311.9_187	19.2179	SN1_3	Proline	2	912	1311	1311.95	0.000720904	23	0	0	0	84369	36209	68056	84619	123851	58983	297086	314485	251465	65580	70326	55240	0
SC1214_245mz_1350.5_197	20.2715	SN1_3	Fumarate	2	812	1353	1350.5	0.00184538	9	0	0	0	16733	16705	27672	21414	17751	46071	58586	80927	74529	61067	68723	65673	0
SC1280_73mz_1370.6_199	20.8218	SN1_3	Serine	3	917	1373	1370.64	0.00171721	77	0	0	0	1361631	1616269	1103287	1470346	1453934	1622441	829386	1976561	1170047	1234409	291423	67314	0
SC1577_73mz_1468.7_542	23.3132	SN1_3	NA				1468.65	#DIV/0!	57	0	0	0	0	0	0	0	0	0	415150	608568	497475	0	148870	0	8
SC1621_73mz_1483.5_392	23.6789	SN1_3	Aminomalonic acid	3	888	1485	1483.52	0.000999633	24	0	0	0	0	0	0	114388	96945	120479	176408	169844	80680	15660	80467	85021	3
SC1765_73mz_1533.0_551	24.8969	SN1_3	NA				1533.02	#DIV/0!	72	0	0	0	0	0	0	0	0	0	4152082	4350661	4276118	0	0	0	9
SC1842_158mz_1559.0_556	25.537	SN1_3	NA				1559.03	#DIV/0!	13	0	0	0	0	0	0	0	0	0	137306	149491	128757	0	0	0	9
SC1842_73mz_1559.0_557	25.537	SN1_3	NA				1559.03	#DIV/0!	34	0	0	0	0	0	0	0	0	0	315572	280005	304404	0	0	0	9
SC2365_184mz_1753.0_581	29.9243	SN1_3	NA				1752.98	#DIV/0!	29	0	0	0	0	0	0	0	0	0	230267	338746	344954	0	0	0	9
SC2365_70mz_1753.0_684	29.9243	SN1_3	NA				1752.98	#DIV/0!	5	0	0	0	0	0	0	0	0	0	115120	230900	198812	0	0	0	9
SC2371_174mz_1755.4_582	29.978	SN1_3	Putrescine	4	866	1757	1755.41	0.000905129	21	0	0	0	0	0	0	0	0	0	219308	164661	204619	0	75564	0	8
SC2452_73mz_1786.1_418	30.6549	SN1_3	Glutamine	3	935	1790	1786.05	0.0022053	143	0	0	0	0	0	0	827086	882749	939513	4837582	5371739	4973403	7332891	10178678	10704682	3
SC2475_174mz_1795.0_586	30.8521	SN1_3	NA				1794.98	#DIV/0!	9	0	0	0	0	0	0	0	0	0	30939	21155	35081	29392	0	0	8
SC2512_142mz_1809.7_589	31.1566	SN1_3	NA				1809.69	#DIV/0!	1	0	0	0	0	0	0	0	0	0	30014	20914	39020	18247	0	24644	7
SC2559_73mz_1829.5_251	31.5517	SN1_3	3-PG	4	962	1831	1829.46	0.000842658	175	0	0	0	235673	300733	263160	314130	267557	272936	5447123	5402904	5506057	3950552	5870935	5763798	0
SC2608_285mz_1850.3_99	31.9686	SN1_3	NA				1850.32	#DIV/0!	10	17875	20586	17188	0	0	0	258788	233501	293344	41471	55515	56571	21065	0	39722	4
SC2715_278mz_1895.1_601	32.8645	SN1_3	NA				1895.15	#DIV/0!	6	0	0	0	0	0	0	0	0	0	16888	0	32908	32535	0	0	9
SC2764_202mz_1915.6_605	33.2739	SN1_3	NA				1915.63	#DIV/0!	5	0	0	0	0	0	0	0	0	0	25491	0	30078	0	0	10128	9
SC2829_73mz_1942.7_606	33.8141	SN1_3	Lysine	4	765	1942	1942.66	0.000340884	178	0	0	0	0	0	0	0	0	0	139934307	143066759	150711686	199835310	0	0	8
SC3063_204mz_2044.9_616	35.777	SN1_3	NA				2044.87	#DIV/0!	3	0	0	0	0	0	0	0	0	0	13829	0	12474	0	0	11283	9
SC3099_174mz_2061.7_692	36.084	SN1_3	NA				2061.72	#DIV/0!	5	0	0	0	0	0	0	0	0	0	14989	27461	16193	0	0	0	9
SC3162_73mz_2090.6_621	36.61	SN1_3	NA				2090.61	#DIV/0!	48	0	0	0	0	0	0	0	0	0	210006	0	274061	0	0	204172	9
SC3408_294mz_2204.3_629	38.6745	SN1_3	NA				2204.34	#DIV/0!	4	0	0	0	0	0	0	0	0	0	12729	11947	14349	0	0	0	9
SC3468_73mz_2234.6_275	39.1795	SN1_3	Cysthathionine	4	939	2238	2234.58	0.00152778	136	0	0	0	1406314	1280924	1204998	460479	383740	454666	2447673	2711859	2878203	317917	443419	606087	0
SC3716_387mz_2359.3_703	41.2624	SN1_3	Mannose-6P	6+1	663	2360	2359.31	0.000294327	39	0	0	0	0	0	0	0	0	42013	405146	387642	406773	365977	0	0	7
SC3735_73mz_2368.5_637	41.4167	SN1_3	NA				2368.54	#DIV/0!	189	0	0	0	0	0	0	0	0	0	2551278	2334536	2813455	542026	775876	776026	6
SC3816_218mz_2410.2_642	42.0995	SN1_3	NA				2410.2	#DIV/0!	70	0	0	0	0	0	0	0	0	0	517722	631490	663409	0	122834	166454	7
SC3822_116mz_2413.3_705	42.1473	SN1_3	NA				2413.3	#DIV/0!	4	0	0	0	0	0	0	0	0	0	0	24708	17785	0	0	16530	9
SC4746_204mz_2950.3_659	49.8993	SN1_3	NA				2950.28	#DIV/0!	23	0	0	0	0	0	0	0	0	0	76193	38224	84575	85682	140913	125604	6
SC4995_73mz_3106.4_661	51.9864	SN1_3	NA				3106.39	#DIV/0!	94	0	0	0	0	0	0	0	0	0	266738	0	254299	160155	0	0	9
SC1_171mz_978.1_666	10.0952	SN3_1	NA				978.086	#DIV/0!	76	0	0	0	0	0	0	0	0	0	0	1006093	1649752	1410287	0	336654	8
SC37_112mz_989.1_463	10.3963	SN3_1	NA				989.105	#DIV/0!	6	0	0	0	0	0	0	0	14000	13746	0	11496	13477	10525	15159	13452	5
SC190_126mz_1036.2_6	11.6823	SN3_1	NA				1036.17	#DIV/0!	61	2815269	3425239	3662062	634897	430483	1359045	416966	921830	377621	1924573	1687661	1363043	2328482	1425966	584053	0
SC223_152mz_1046.3_12	11.9592	SN3_1	NA				1046.3	#DIV/0!	22	47796	37876	38333	0	0	0	0	0	0	52561	65796	0	56179	0	72322	8
SC941_73mz_1266.6_383	17.9797	SN3_1	Serine	2	922	1268	1266.63	0.00107942	74	0	0	0	0	0	218767	291299	266121	416376	5846239	5949855	6130383	1769510	3718134	3412476	2
SC1075_73mz_1307.7_528	19.1012	SN3_1	Threonine	2	931	1306	1307.67	0.001282	91	0	0	0	0	0	0	0	0	0	4038148	3949160	4243878	2981026	5020518	6050613	6
SC1254_215mz_1362.7_69	20.6045	SN3_1	Nonanoic acid	1	849	1355	1362.69	0.00567516	23	160317	118223	86785	96439	138902	125114	71878	96584	127720	81007	88086	46491	107443	86838	83337	0
SC1673_144mz_1501.5_394	24.121	SN3_1	NA				1501.48	#DIV/0!	4	0	0	0	0	0	0	9882	13161	0	0	0	0	21101	25463	20294	8
SC1765_73mz_1532.8_217	24.8911	SN3_1	Aspartate	3	925	1534	1532.78	0.000794032	101	0	0	0	1224256	1280224	1028920	1186630	1281008	1314865	3217805	5936461	3397833	3878050	4423325	3793128	0
SC1840_120mz_1558.2_555	25.5169	SN3_1	Phenylalanine	1	881	1560	1558.22	0.00114371	52	0	0	0	0	0	0	0	0	0	1252543	1663462	1485691	1126111	1192986	1223748	6
SC2067_174mz_1640.0_566	27.4286	SN3_1	NA				1640	#DIV/0!	6	0	0	0	0	0	0	0	0	0	56000	51386	52250	22737	18381	25215	6
SC2231_73mz_1702.2_576	28.8018	SN3_1	Ribose	4+1	923	1704	1702.16	0.00107754	45	0	0	0	0	0	0	0	0	0	1020529	1380388	1215662	330154	281054	394438	6
SC2271_218mz_1717.4_578	29.1382	SN3_1	NA				1717.39	#DIV/0!	39	0	0	0	0	0	0	0	0	0	1055878	1202899	1277074	549275	494020	485802	6
SC2306_292mz_1730.6_579	29.431	SN3_1	NA				1730.65	#DIV/0!	6	0	0	0	0	0	0	0	0	0	32524	43025	43077	20710	32773	54715	6
SC2382_254mz_1759.5_240	30.0686	SN3_1	Orotic acid	3	918	1762	1759.51	0.00141255	49	0	0	0	798354	804026	657570	103483	119700	141916	4794176	9034945	7995084	728030	842309	818016	0
SC2539_265mz_1821.2_743	31.3864	SN3_1	Hypoxanthine	2	813	1826	1821.19	0.00263642	24	0	0	0	0	0	0	0	0	0	0	0	0	134934	158069	162275	9
SC2584_73mz_1840.2_422	31.7656	SN3_1	Citrate	4	919	1842	1840.16	0.000998849	113	0	0	0	0	0	0	771795	828513	955855	806618	625472	683639	1774846	2893947	2257914	3
SC2614_73mz_1852.6_596	32.0139	SN3_1	NA				1852.58	#DIV/0!	74	0	0	0	0	0	0	0	0	0	261918	563383	518927	406174	0	531713	7
SC2618_174mz_1854.3_597	32.0491	SN3_1	NA				1854.35	#DIV/0!	14	0	0	0	0	0	0	0	0	0	311630	207570	265304	79650	95353	124734	6
SC2699_354mz_1888.1_599	32.7244	SN3_1	3-hydroxyanthranilic acid	3	847	1872	1888.14	0.00861971	26	0	0	0	0	0	0	0	0	0	91083	98652	117057	98711	0	117212	7
SC2834_154mz_1945.1_607	33.8627	SN3_1	Histidine	3	895	1945	1945.09	4.82367e-05	120	0	0	0	0	0	0	0	0	0	7232685	7161748	7950072	4621521	0	0	8
SC2984_174mz_2008.7_612	35.1185	SN3_1	NA				2008.7	#DIV/0!	10	0	0	0	0	0	0	0	0	11731	71545	78637	77100	85046	82812	88545	5
SC3079_73mz_2052.3_617	35.9121	SN3_1	NA				2052.28	#DIV/0!	55	0	0	0	0	0	0	0	0	0	138479	144599	99969	209515	0	226330	7
SC3331_389mz_2168.5_699	38.0285	SN3_1	NA				2168.51	#DIV/0!	18	0	0	0	0	0	0	0	0	0	9877	34400	54973	76296	207289	170485	7
SC3355_232mz_2179.7_759	38.2332	SN3_1	NA				2179.75	#DIV/0!	5	0	0	0	0	0	0	0	0	0	0	0	0	23968	25289	18817	9
SC3358_73mz_2181.0_626	38.2559	SN3_1	NA				2180.99	#DIV/0!	56	0	0	0	0	0	0	0	0	0	338896	605215	1086814	782381	1562168	758971	6
SC3390_73mz_2195.8_761	38.5251	SN3_1	NA				2195.78	#DIV/0!	33	0	0	0	127773	234639	170148	72912	197794	221498	128121	0	0	76102	0	33927	3
SC3756_73mz_2379.4_766	41.5987	SN3_1	NA				2379.44	#DIV/0!	14	0	0	0	0	0	0	0	0	0	0	0	0	38929	104477	112568	9
SC4634_73mz_2879.6_656	48.9547	SN3_1	NA				2879.63	#DIV/0!	44	0	0	0	0	0	0	0	0	0	169198	205449	0	156073	103046	125910	7
SC4784_73mz_2974.1_484	50.2172	SN3_1	NA				2974.06	#DIV/0!	27	0	0	0	75869	42870	0	0	58312	85237	0	93236	0	57430	0	79948	5
SC4865_73mz_3024.9_660	50.8975	SN3_1	3-AMP	5	884	2988	3024.94	0.0123641	137	0	0	0	0	0	0	0	0	0	4369742	5173895	6082044	1714443	2900923	2699525	6
SC121_140mz_1014.7_8	11.0951	SN3_2	NA				1014.68	#DIV/0!	6	9454	4347	9218	13685	0	14411	8607	11487	10322	7744	7618	7920	0	9116	6324	8
SC132_75mz_1018.3_714	11.1941	SN3_2	NA				1018.3	#DIV/0!	18	0	0	0	0	0	0	0	0	0	0	33639	39594	0	56061	0	9
SC324_75mz_1077.2_716	12.8047	SN3_2	NA				1077.24	#DIV/0!	4	0	10444	0	0	0	0	0	0	16141	0	0	0	15377	11446	0	9
SC382_72mz_1094.9_153	13.2871	SN3_2	Valine	1	933	1100	1094.9	0.00463778	71	0	0	0	123530	165155	150483	250764	232186	304303	5154869	5763077	5478646	3098210	3672168	3663861	0
SC540_58mz_1143.5_512	14.6158	SN3_2	NA				1143.52	#DIV/0!	2	0	0	0	0	0	0	0	0	0	29244	0	33022	37570	27050	0	8
SC640_73mz_1174.4_518	15.4597	SN3_2	NA				1174.41	#DIV/0!	6	0	0	0	0	0	0	0	0	0	26836	14200	29359	15672	25549	22434	6
SC727_73mz_1200.9_777	16.1837	SN3_2	NA				1200.9	#DIV/0!	18	0	0	0	0	0	0	0	0	0	0	0	115379	0	51812	54839	9
SC909_179mz_1256.9_48	17.7137	SN3_2	Benzoic acid	1	926	1249	1256.9	0.00632235	9	38812	28671	26903	48893	0	56240	0	0	0	42255	50108	48917	38651	36500	41725	4
SC991_158mz_1282.2_181	18.4041	SN3_2	Leucine	2	938	1285	1282.16	0.0022079	42	0	0	0	324330	253688	227866	387407	449178	301010	1139923	1060026	1105524	433434	445927	399674	0
SC1212_241mz_1349.8_127	20.2513	SN3_2	Uracil	2	917	1343	1349.76	0.00503645	25	0	20886	23919	58947	0	51524	37234	35903	22563	870589	713635	809900	289099	362365	325193	1
SC1287_188mz_1372.8_535	20.8796	SN3_2	Alanine	3	916	1374	1372.76	0.000904259	48	0	0	0	0	0	0	0	0	0	151767	258960	451686	217630	478344	227660	6
SC1346_73mz_1390.7_780	21.3704	SN3_2	NA				1390.72	#DIV/0!	25	0	0	0	0	0	0	0	0	0	67217	79519	71960	0	62820	61944	7
SC1554_218mz_1460.8_541	23.1211	SN3_2	Homoserine	3	810	1441	1460.85	0.0137719	12	0	0	0	0	0	0	0	0	0	67649	72500	73736	40238	42476	41551	6
SC1612_73mz_1480.6_82	23.6068	SN3_2	NA				1480.59	#DIV/0!	52	639075	439734	471245	456398	843902	278838	512376	286332	646300	122050	213899	261069	222002	340153	232773	0
SC1645_160mz_1492.0_393	23.887	SN3_2	NA				1491.97	#DIV/0!	4	0	0	0	0	8398	0	9026	0	10305	0	0	109630	25108	24644	26862	7
SC1765_73mz_1532.8_729	24.8927	SN3_2	Aspartate	3	754	1534	1532.85	0.000751641	101	0	0	0	0	0	0	0	0	0	4181295	0	0	3151721	4047842	3559101	8
SC1793_174mz_1542.2_783	25.1218	SN3_2	4-Aminobutanoic acid	3	882	1543	1542.16	0.000545627	26	0	0	0	0	0	0	0	0	0	238295	267871	241454	196196	262488	356268	6
SC1903_179mz_1579.9_558	26.0504	SN3_2	Tyrosol	2	832	1569	1579.9	0.00694608	13	0	0	0	0	0	0	0	0	0	73703	94463	10916	65016	69303	68597	6
SC1962_334mz_1600.1_559	26.5462	SN3_2	NA				1600.05	#DIV/0!	4	0	0	0	0	0	0	0	0	0	9736	10847	15920	7232	14661	7408	9
SC1983_116mz_1607.8_561	26.7164	SN3_2	NA				1607.76	#DIV/0!	30	0	0	0	0	0	0	0	0	0	1122181	1182456	1136289	499012	365461	311230	6
SC2000_73mz_1614.5_564	26.8649	SN3_2	PEP	3	925	1615	1614.48	0.00032095	100	0	0	0	0	0	0	0	0	0	1178293	1471843	1246468	837580	1242117	1161476	6
SC2046_246mz_1631.8_230	27.2474	SN3_2	Glutamate	3	960	1631	1631.8	0.000488776	163	0	0	0	3397582	3485868	2940099	6330495	6247440	6698893	54156297	57565019	59947481	34745719	45395176	42019925	0
SC2427_73mz_1776.7_585	30.4494	SN3_2	NA				1776.75	#DIV/0!	163	0	0	0	0	0	0	0	0	0	2049498	2055512	2172086	1796334	1879108	1626548	6
SC2467_75mz_1791.7_790	30.7807	SN3_2	Acetyl-glutamate	2	716	1791	1791.75	0.000417307	22	0	0	0	0	0	0	0	0	0	0	0	0	61011	99760	99748	9
SC2494_73mz_1802.0_587	31.0039	SN3_2	2-PG	4	869	1803	1802.05	0.000528821	68	0	0	0	0	0	0	0	0	0	374013	552955	570578	328782	405047	328169	6
SC2518_73mz_1812.1_591	31.2044	SN3_2	NA				1812.08	#DIV/0!	114	0	0	0	0	0	0	0	0	0	1264801	0	0	854398	1025846	758170	8
SC2573_204mz_1835.4_791	31.6708	SN3_2	NA				1835.42	#DIV/0!	23	0	0	0	0	0	0	0	0	239563	0	237242	0	0	495745	633391	8
SC2579_157mz_1838.0_594	31.7228	SN3_2	Citrulline	3	731	1815	1838.02	0.0126824	13	0	0	0	0	0	0	0	0	0	989206	966650	919787	307191	580832	480005	6
SC2739_103mz_1905.2_748	33.065	SN3_2	NA				1905.18	#DIV/0!	19	0	0	0	0	0	0	31817	30805	0	0	0	0	94057	96694	0	8
SC2784_204mz_1923.9_749	33.4391	SN3_2	NA				1923.9	#DIV/0!	18	0	0	0	0	0	0	0	0	0	144767	164939	138005	83535	241187	381055	6
SC2834_154mz_1945.0_750	33.861	SN3_2	Histidine	3	833	1945	1945.01	4.50209e-06	42	0	0	0	0	0	0	0	0	0	0	0	0	3461594	6518692	2938702	9
SC3056_73mz_2041.7_615	35.7191	SN3_2	Xanthine	3	931	2044	2041.69	0.00113215	91	0	0	0	0	0	0	0	0	0	2290323	1866717	2738589	595715	759540	684878	6
SC3144_174mz_2082.3_754	36.4582	SN3_2	NA				2082.27	#DIV/0!	25	0	0	0	0	0	0	0	0	0	0	0	0	94531	170172	96706	9
SC3286_352mz_2147.8_696	37.6519	SN3_2	Guanine	3	829	2126	2147.83	0.0102659	37	0	0	0	0	0	0	0	0	0	0	263956	296679	202351	214667	0	8
SC3289_73mz_2149.2_697	37.6762	SN3_2	NA				2149.16	#DIV/0!	67	0	0	0	0	0	0	0	0	0	0	0	262310	198557	428656	332489	8
SC3314_73mz_2160.7_758	37.8867	SN3_2	NA				2160.72	#DIV/0!	17	0	0	0	0	0	0	0	0	0	0	0	0	58993	42457	56287	9
SC3365_319mz_2184.0_799	38.3104	SN3_2	NA				2183.99	#DIV/0!	7	0	0	0	0	0	0	0	12573	0	0	0	0	0	20917	18688	9
SC3382_232mz_2192.2_760	38.4605	SN3_2	NA				2192.23	#DIV/0!	5	0	0	0	0	0	0	0	0	0	20051	22717	0	18505	15704	0	8
SC3410_174mz_2205.3_762	38.6912	SN3_2	NA				2205.34	#DIV/0!	15	0	0	0	0	0	0	0	0	0	19287	0	0	60372	128367	67303	8
SC3565_73mz_2283.1_634	39.9898	SN3_2	Spermidine	4	925	2284	2283.1	0.000393259	122	0	0	0	0	0	0	0	0	0	7650561	7849833	6752659	4175910	3983161	4851957	6
SC3712_73mz_2357.1_636	41.2254	SN3_2	Fructose-6P	6+1	783	2362	2357.09	0.00207882	56	0	0	0	0	0	0	0	0	0	536531	514247	568263	429021	445345	328229	6
SC3779_73mz_2390.9_435	41.7908	SN3_2	Galactose-6P	6+1	800	2392	2390.95	0.00044059	39	0	0	0	218185	221280	0	190498	229268	271751	96606	86659	155862	60954	125249	717521	1
SC3802_73mz_2402.5_767	41.9812	SN3_2	NA				2402.54	#DIV/0!	42	0	0	0	0	0	0	0	0	0	83131	108052	122017	134913	205214	0	7
SC3802_73mz_2402.5_768	41.9812	SN3_2	NA				2402.54	#DIV/0!	70	0	0	0	0	0	0	0	0	0	83131	108052	122017	134913	205214	0	7
SC3935_357mz_2474.9_648	43.0986	SN3_2	NA				2474.91	#DIV/0!	30	0	0	0	0	0	0	0	0	0	188741	332891	261676	121686	140271	99503	6
SC3998_144mz_2509.4_707	43.6304	SN3_2	NA				2509.35	#DIV/0!	16	0	0	0	0	0	0	0	0	0	0	0	38801	85105	66805	68004	8
SC4131_218mz_2580.9_650	44.7352	SN3_2	NA				2580.91	#DIV/0!	36	0	0	0	0	0	0	0	0	0	60045	0	43350	186695	236655	255992	7
SC4159_371mz_2596.5_772	44.9752	SN3_2	NA				2596.45	#DIV/0!	4	0	0	0	0	0	0	0	0	0	15009	0	11065	12337	9436	0	9
SC4191_73mz_2614.4_651	45.236	SN3_2	Sedoheptulose-7P	6+1	629	2617	2614.41	0.000991366	15	0	0	0	0	0	0	0	0	0	85567	73113	78367	55681	64627	0	7
SC4286_73mz_2670.4_297	46.0371	SN3_2	Adenosine	4	953	2671	2670.43	0.000214686	283	0	0	0	1991969	1115717	1250910	2357620	1300659	1976630	32409958	35118579	38165253	14508989	17412090	16846813	0
SC4504_73mz_2798.4_304	47.8667	SN3_2	Gentiobiose	8+1	915	2800	2798.37	0.000581918	329	0	0	0	6806799	8000636	6205879	12946844	12306139	14947013	50667490	54285288	55328533	33482343	36578379	27571292	0
SC4666_73mz_2900.1_808	49.2282	SN3_2	UMP	5	828	2896	2900.09	0.00141221	76	0	0	0	0	0	0	0	0	0	0	330238	0	0	397305	410698	9
SC5000_73mz_3109.5_662	52.0283	SN3_2	5-AMP	5	877	3109	3109.52	0.00016768	96	0	0	0	918045	0	0	994714	0	529801	408700	729196	564797	168256	299906	293497	3
SC129_170mz_1017.4_711	11.1698	SN3_3	NA				1017.41	#DIV/0!	24	0	0	0	0	0	0	0	0	0	288664	0	0	362598	327585	290175	8
SC200_58mz_1039.1_499	11.7612	SN3_3	NA				1039.06	#DIV/0!	3	0	0	0	0	0	0	0	0	0	18504	23598	25895	20029	0	9397	8
SC219_88mz_1045.0_329	11.9231	SN3_3	NA				1044.98	#DIV/0!	9	0	0	0	0	41604	21621	0	0	0	0	0	0	12094	0	19230	8
SC317_73mz_1075.1_670	12.746	SN3_3	NA				1075.1	#DIV/0!	16	0	0	0	0	0	0	0	0	0	27086	42726	48531	39687	40805	30932	6
SC335_69mz_1080.7_715	12.8979	SN3_3	NA				1080.66	#DIV/0!	11	0	0	0	0	0	0	0	0	0	0	0	0	89969	73730	74999	9
SC439_204mz_1112.7_507	13.7736	SN3_3	NA				1112.7	#DIV/0!	3	0	0	0	0	0	0	0	0	0	78495	86282	86578	99604	131991	98848	6
SC484_102mz_1126.4_374	14.1486	SN3_3	Glycine	2	911	1128	1126.43	0.00139508	31	0	0	0	0	0	114053	153059	159102	180085	640673	806298	837552	682274	826526	741295	2
SC603_86mz_1162.8_377	15.1418	SN3_3	Leucine	1	947	1165	1162.77	0.00191072	85	0	0	0	0	157217	0	222582	191182	291638	4684095	5264150	5503582	2682741	3265531	3294891	2
SC670_70mz_1183.4_379	15.7047	SN3_3	NA				1183.37	#DIV/0!	7	0	0	0	0	0	42149	56842	47165	54655	1624381	1949474	1477650	754639	867278	923289	2
SC684_241mz_1187.7_37	15.8238	SN3_3	NA				1187.73	#DIV/0!	96	59107	22862	29392	418424	321036	168879	421042	284900	376053	4928087	5718970	5021380	1911144	1996444	1839863	0
SC1007_211mz_1286.7_727	18.5275	SN3_3	NA				1286.68	#DIV/0!	27	0	0	0	0	0	0	24915513	0	0	0	0	0	25193919	0	13243562	9
SC1014_299mz_1289.2_184	18.5963	SN3_3	NA				1289.2	#DIV/0!	37	0	0	0	120617668	118425943	120651128	138583955	136871739	124974372	124660276	236475405	241412225	228876184	199072332	205926545	0
SC1016_73mz_1289.7_185	18.6097	SN3_3	NA				1289.69	#DIV/0!	119	0	0	0	264919617	0	177072697	121158351	141854457	316410214	34755370	238816216	392418039	362089913	371462678	348353602	1
SC1113_199mz_1319.6_529	19.4267	SN3_3	NA				1319.59	#DIV/0!	2	0	0	0	0	0	0	0	0	0	18328	0	18003	19267	0	15755	8
SC1121_147mz_1322.0_531	19.4922	SN3_3	Succinate	2	807	1321	1321.98	0.000744536	45	0	0	0	0	0	0	0	0	0	4035562	4369661	4267105	2124033	2325717	2438179	6
SC1173_86mz_1337.9_192	19.9267	SN3_3	NA				1337.88	#DIV/0!	4	0	0	0	11301	15886	12276	15393	14017	15670	0	0	0	9217	0	8401	6
SC1207_58mz_1348.2_533	20.2094	SN3_3	NA				1348.23	#DIV/0!	22	0	0	0	0	0	0	0	0	0	577641	649275	717857	593514	928483	699991	6
SC1435_73mz_1420.5_205	22.1279	SN3_3	NA				1420.48	#DIV/0!	126	0	0	0	2261787	2337564	1914344	2287644	2222428	2581792	23472941	27583444	29416766	11526441	12135983	13618186	0
SC1465_73mz_1430.5_336	22.3737	SN3_3	Aspartate	2	940	1432	1430.47	0.00106884	64	0	0	0	82532	158587	118658	176688	122170	214341	1264271	1581942	1591056	895181	1190445	1320555	0
SC1521_84mz_1449.6_540	22.8451	SN3_3	NA				1449.63	#DIV/0!	69	0	0	0	0	0	0	0	0	0	625272	659851	834233	909347	880470	2141834	6
SC1589_73mz_1473.1_211	23.4223	SN3_3	3-aminoisobutyric acid	3	825	1474	1473.09	0.000619558	11	52817	63429	0	65628	53362	47643	57839	47118	64982	35804	48119	51266	54924	52596	38712	0
SC1693_174mz_1508.3_338	24.2888	SN3_3	NA				1508.3	#DIV/0!	6	39392	43441	43372	35990	28431	26201	27903	22229	33602	30809	48918	28818	40651	38690	5114	1
SC1693_174mz_1508.3_728	24.2888	SN3_3	NA				1508.3	#DIV/0!	6	39392	43441	43372	35990	28431	26201	27903	22229	33602	30809	48918	28818	40651	38690	5114	1
SC1752_73mz_1528.5_216	24.7846	SN3_3	NA				1528.45	#DIV/0!	153	0	0	0	3030189	3353663	2617898	3164781	3093768	3732242	39830418	43742980	42974576	17711170	21160542	18572859	0
SC1763_176mz_1532.1_550	24.8735	SN3_3	Methionine	2	794	1532	1532.07	4.35073e-05	41	0	0	0	0	0	0	0	0	0	2032564	2260483	1957807	744493	926070	887022	6
SC1766_73mz_1533.1_552	24.8978	SN3_3	Methionine	2	732	1532	1533.05	0.000688157	138	0	0	0	0	0	0	0	0	0	5373454	6938516	6122658	3545040	0	3600772	7
SC1788_139mz_1540.7_730	25.0849	SN3_3	NA				1540.66	#DIV/0!	9	0	0	0	0	0	0	0	0	0	275744	384211	469581	281849	0	405054	7
SC1817_73mz_1550.4_731	25.3248	SN3_3	NA				1550.41	#DIV/0!	11	0	0	0	0	0	0	0	0	0	0	0	100507	66375	113259	44553	8
SC1817_73mz_1550.4_732	25.3248	SN3_3	NA				1550.41	#DIV/0!	21	0	0	0	0	0	0	0	0	0	0	0	100507	66375	113259	44553	8
SC1838_166mz_1557.7_399	25.5035	SN3_3	NA				1557.67	#DIV/0!	18	0	0	0	0	0	0	41873	0	46632	176143	185538	0	167088	232018	225650	5
SC1977_73mz_1605.7_733	26.6703	SN3_3	Asparagine	2	777	1606	1605.67	0.000204079	69	0	0	0	0	0	0	0	0	0	888309	0	1752486	984944	768756	1562232	7
SC1977_73mz_1605.7_734	26.6703	SN3_3	Asparagine	2	864	1606	1605.67	0.000204079	86	0	0	0	0	0	0	0	0	0	888309	0	1752486	984944	768756	1562232	7
SC2029_73mz_1625.5_228	27.1082	SN3_3	Arginine	3	894	1628	1625.5	0.00153827	135	0	0	0	905847	1151544	1077562	0	1253083	0	8318832	10040689	7723470	2127848	4658361	3573526	2
SC2088_180mz_1647.8_736	27.5998	SN3_3	NA				1647.75	#DIV/0!	75	0	0	0	0	0	0	0	0	0	0	0	0	454134	440552	677185	9
SC2114_211mz_1657.4_94	27.8137	SN3_3	NA				1657.43	#DIV/0!	41	325204	181983	222106	43108	465651	0	59193	162213	266943	0	0	0	217405	45495	234087	4
SC2187_116mz_1685.5_573	28.4328	SN3_3	Asparagine	3	855	1688	1685.46	0.00150505	100	0	0	0	0	0	0	167110	0	0	3448798	4531314	4292894	1253285	2408916	1749688	5
SC2193_451mz_1687.6_95	28.4797	SN3_3	Pyrophosphate	4	911	1653	1687.58	0.0209211	123	14376251	11479476	11787708	6257587	20296972	6632791	7069954	17406006	17593668	1294923	2031327	2311849	12968282	3562533	5938632	0
SC2254_73mz_1710.8_577	28.9931	SN3_3	NA				1710.82	#DIV/0!	49	0	0	0	0	0	0	0	0	0	427387	769081	664262	543135	490056	704394	6
SC2271_218mz_1717.4_738	29.1391	SN3_3	NA				1717.43	#DIV/0!	21	0	0	0	0	0	0	0	0	0	568094	612950	690542	280965	267413	237232	6
SC2276_84mz_1719.1_410	29.1769	SN3_3	Lysine	3	925	1945	1719.14	0.116121	164	0	0	0	0	0	0	2276867	2260799	2030498	7085079	8033896	7940374	7964663	13039185	15411991	3
SC2314_269mz_1733.7_580	29.4981	SN3_3	NA				1733.68	#DIV/0!	62	0	0	0	0	0	0	0	0	0	391049	446849	422248	385109	722653	883443	6
SC2371_174mz_1755.4_739	29.9788	SN3_3	Putrescine	4	851	1757	1755.45	0.000884517	14	0	0	0	0	0	0	0	0	0	0	0	0	61159	52400	67195	9
SC2715_73mz_1895.1_602	32.8628	SN3_3	NA				1895.06	#DIV/0!	12	0	0	0	0	0	0	27760	0	0	11771	0	14750	71040	65998	67981	6
SC2729_179mz_1901.0_603	32.9811	SN3_3	Tyrosine	2	915	1904	1900.98	0.00158575	50	0	0	0	0	0	0	0	0	103195	1142229	1030891	1221034	808975	605222	723143	5
SC2975_73mz_2004.5_611	35.0413	SN3_3	Glucose	5	946	2007	2004.46	0.00126329	130	0	0	0	0	0	0	0	0	0	1398757	1218908	1121775	846034	2136431	2890236	6
SC3210_73mz_2112.8_755	37.0144	SN3_3	NA				2112.82	#DIV/0!	38	0	0	0	0	0	0	0	0	0	0	0	0	64342	222498	173537	9
SC3432_73mz_2216.4_763	38.8766	SN3_3	L-kynurenine	3	931	2184	2216.44	0.0148549	102	0	0	0	0	0	0	0	0	0	0	0	0	859012	1166224	1168146	9
SC3497_202mz_2249.0_633	39.4202	SN3_3	Tryptophan	3	892	2255	2248.99	0.00266341	171	0	0	0	0	0	0	0	0	0	2911094	3610675	3413579	2510005	2959665	3037721	6
SC3512_326mz_2256.6_764	39.5477	SN3_3	NA				2256.63	#DIV/0!	14	0	0	0	0	0	0	0	0	0	0	0	0	61781	101231	86225	9
SC3668_73mz_2334.9_279	40.8547	SN3_3	Galactinol_similar		742	2946	2334.89	0.207436	167	0	0	0	408361	0	324775	711783	690260	671654	1086662	1283680	1020448	1163271	2330919	2649411	1
SC3945_73mz_2480.1_645	43.1792	SN3_3	Uridine	4	868	2482	2480.13	0.000753613	83	0	0	0	0	0	0	0	0	0	6559197	6790901	7295076	629512	556430	721566	6
SC4072_174mz_2549.1_649	44.2437	SN3_3	Spermidine	4	940	2549	2549.07	2.89659e-05	109	0	0	0	0	0	0	0	0	0	656945	1109046	1704799	937878	2292351	1341030	6
SC4210_174mz_2626.3_652	45.4055	SN3_3	NA				2626.26	#DIV/0!	65	0	0	0	0	0	0	0	0	0	267683	212307	292611	403192	440767	518742	6
SC6170_361mz_3844.0_664	61.8481	SN3_3	NA				3843.99	#DIV/0!	16	0	0	0	75321	0	57543	0	0	0	139150	219014	269671	81154	140481	53927	4

## Sheet: Annotation2
Unique ID	Retention time	Filename	Compound	Derivatization	Matchfactor (>750)	RI Database	RI Experiment	RI difference	Nr. of peaks	BLANK1	BLANK2	BLANK3	MT1_1	MT1_2	MT1_3	MT3_1	MT3_2	MT3_3	SN1_1	SN1_2	SN1_3	SN3_1	SN3_2	SN3_3	Comments
SC260_73mz_1057.4_149	12.2638	MT3_1	13C Pyruvate	1+1	924	1059	1057.45	0.00146438	45	0	0	0	640624	730687	614415	634641	680322	759521	1447991	1651007	1791069	1218672	1084978	1090753	0
SC5533_69mz_3444.2_319	56.503	MT1_2	14-Demethyllanosterol	1	890		3444.2	#DIV/0!	150	0	0	0	1887745	1484790	1700338	566660	572344	605313	0	0	0	0	0	0	6
SC4159_371mz_2596.5_294	44.976	MT1_1	1-Monopalmitin	2	892	2607	2596.5	0.00402662	51	0	0	0	183014	256381	161590	203160	194397	219020	0	0	0	0	0	0	6
SC3304_327mz_2156.2_106	37.8047	BLANK1	1-Octadecanol	1	875	2152	2156.22	0.00195928	4	4907	2565	0	65905	57425	63458	81298	43947	83643	28190	27092	0	10367	0	16052	2
SC514_73mz_1135.6_513	14.4003	SN1_1	2-Hydroxybutyric acid	2	782	1136	1135.64	0.000318931	7	0	0	0	0	0	0	0	0	0	11421	39366	19687	0	0	0	9
SC2494_73mz_1802.0_587	31.0039	SN3_2	2-PG	4	869	1803	1802.05	0.000528821	68	0	0	0	0	0	0	0	0	0	374013	552955	570578	328782	405047	328169	6
SC5439_472mz_3385.2_459	55.7143	MT3_3	3-[(Trimethylsilyl)oxy]ergost-7-ene	1	808		3385.21	#DIV/0!	75	0	0	0	0	0	0	302999	251041	305256	0	0	0	0	0	0	9
SC1589_73mz_1473.1_211	23.4223	SN3_3	3-aminoisobutyric acid	3	825	1474	1473.09	0.000619558	11	52817	63429	0	65628	53362	47643	57839	47118	64982	35804	48119	51266	54924	52596	38712	0
SC4865_73mz_3024.9_660	50.8975	SN3_1	3-AMP	5	884	2988	3024.94	0.0123641	137	0	0	0	0	0	0	0	0	0	4369742	5173895	6082044	1714443	2900923	2699525	6
SC1997_147mz_1613.6_562	26.8448	SN1_2	3-hydroxy-3-methylglutaric acid	3	754	1614	1613.57	0.000265333	24	0	0	0	0	0	0	0	0	0	78831	121082	129410	0	0	0	9
SC2699_73mz_1888.2_600	32.7253	SN1_1	3-hydroxyanthranilic acid	3	756	1872	1888.18	0.00864377	63	0	0	0	0	0	0	0	0	0	262985	214342	0	0	0	374611	9
SC2699_354mz_1888.1_599	32.7244	SN3_1	3-hydroxyanthranilic acid	3	847	1872	1888.14	0.00861971	26	0	0	0	0	0	0	0	0	0	91083	98652	117057	98711	0	117212	7
SC618_147mz_1167.5_517	15.2701	SN1_2	3-Hydroxybutyric acid	2	850	1148	1167.47	0.0169594	20	0	0	0	0	0	0	0	0	0	78287	78952	78049	47383	0	0	8
SC2559_73mz_1829.5_251	31.5517	SN1_3	3-PG	4	962	1831	1829.46	0.000842658	175	0	0	0	235673	300733	263160	314130	267557	272936	5447123	5402904	5506057	3950552	5870935	5763798	0
SC1793_174mz_1542.2_783	25.1218	SN3_2	4-Aminobutanoic acid	3	882	1543	1542.16	0.000545627	26	0	0	0	0	0	0	0	0	0	238295	267871	241454	196196	262488	356268	6
SC5000_73mz_3109.5_662	52.0283	SN3_2	5-AMP	5	877	3109	3109.52	0.00016768	96	0	0	0	918045	0	0	994714	0	529801	408700	729196	564797	168256	299906	293497	3
SC3861_73mz_2434.3_289	42.4711	MT1_1	5-Methyluridine	3	807	2478	2434.27	0.017648	94	0	0	0	320960	432977	428940	150172	169265	226281	0	0	0	0	0	0	6
SC2467_75mz_1791.7_790	30.7807	SN3_2	Acetyl-glutamate	2	716	1791	1791.75	0.000417307	22	0	0	0	0	0	0	0	0	0	0	0	0	61011	99760	99748	9
SC2694_264mz_1886.2_256	32.6858	MT1_1	Adenine	3	887	1887	1886.2	0.000421487	7	0	0	0	24540	19374	24410	0	0	0	0	38041	43291	0	21710	0	6
SC4215_73mz_2628.9_356	45.4426	MT3_2	Adenosine	3	883	2630	2628.85	0.000436066	82	0	0	0	0	541236	193421	0	300010	235606	397638	261240	0	0	0	0	6
SC4286_73mz_2670.4_297	46.0371	SN3_2	Adenosine	4	953	2671	2670.43	0.000214686	283	0	0	0	1991969	1115717	1250910	2357620	1300659	1976630	32409958	35118579	38165253	14508989	17412090	16846813	0
SC433_116mz_1110.8_157	13.7218	MT3_1	Alanine	2	841	1112	1110.81	0.00107288	58	0	0	0	910431	969489	919098	1188500	1326981	1249468	0	0	0	7304828	8126048	10117997	3
SC1287_188mz_1372.8_535	20.8796	SN3_2	Alanine	3	916	1374	1372.76	0.000904259	48	0	0	0	0	0	0	0	0	0	151767	258960	451686	217630	478344	227660	6
SC1621_73mz_1483.5_392	23.6789	SN1_3	Aminomalonic acid	3	888	1485	1483.52	0.000999633	24	0	0	0	0	0	0	114388	96945	120479	176408	169844	80680	15660	80467	85021	3
SC2029_73mz_1625.5_228	27.1082	SN3_3	Arginine	3	894	1628	1625.5	0.00153827	135	0	0	0	905847	1151544	1077562	0	1253083	0	8318832	10040689	7723470	2127848	4658361	3573526	2
SC1703_100mz_1511.8_548	24.3744	SN1_1	Asparagine	2	754	1501	1511.78	0.00718332	13	0	0	0	0	0	0	0	0	0	68808	83586	92117	0	0	0	9
SC2088_73mz_1647.8_567	27.6007	SN1_1	Asparagine	4	608	1649	1647.79	0.000733259	59	0	0	0	0	0	0	0	0	0	340336	139838	376782	0	0	0	9
SC1977_73mz_1605.7_733	26.6703	SN3_3	Asparagine	2	777	1606	1605.67	0.000204079	69	0	0	0	0	0	0	0	0	0	888309	0	1752486	984944	768756	1562232	7
SC1977_73mz_1605.7_734	26.6703	SN3_3	Asparagine	2	864	1606	1605.67	0.000204079	86	0	0	0	0	0	0	0	0	0	888309	0	1752486	984944	768756	1562232	7
SC2187_116mz_1685.5_573	28.4328	SN3_3	Asparagine	3	855	1688	1685.46	0.00150505	100	0	0	0	0	0	0	167110	0	0	3448798	4531314	4292894	1253285	2408916	1749688	5
SC1765_73mz_1532.8_217	24.8911	SN3_1	Aspartate	3	925	1534	1532.78	0.000794032	101	0	0	0	1224256	1280224	1028920	1186630	1281008	1314865	3217805	5936461	3397833	3878050	4423325	3793128	0
SC1765_73mz_1532.8_729	24.8927	SN3_2	Aspartate	3	754	1534	1532.85	0.000751641	101	0	0	0	0	0	0	0	0	0	4181295	0	0	3151721	4047842	3559101	8
SC1465_73mz_1430.5_336	22.3737	SN3_3	Aspartate	2	940	1432	1430.47	0.00106884	64	0	0	0	82532	158587	118658	176688	122170	214341	1264271	1581942	1591056	895181	1190445	1320555	0
SC909_179mz_1256.9_48	17.7137	SN3_2	Benzoic acid	1	926	1249	1256.9	0.00632235	9	38812	28671	26903	48893	0	56240	0	0	0	42255	50108	48917	38651	36500	41725	4
SC559_73mz_1149.3_30	14.7745	MT3_1	Betaine		946	1152	1149.33	0.00231587	90	359039	360471	310206	10614332	7364841	8938780	6703329	4810993	6963761	0	0	0	0	0	0	6
SC559_73mz_1149.5_514	14.7778	SN1_1	Betaine		842	1152	1149.45	0.00221104	33	0	0	0	0	0	0	0	0	0	223059	192360	186274	0	82242	0	8
SC2519_73mz_1812.6_250	31.2155	MT1_2	Carbamoyl-aspartate	3	931	1814	1812.63	0.00075277	84	0	0	0	653551	689858	577948	0	0	0	1911158	2585196	3089668	0	0	0	6
SC5247_69mz_3264.6_456	54.1013	MT3_1	Cholesta-8,24-dien-3-ol, (3β,5α)-,	1	809		3264.57	#DIV/0!	134	0	0	0	0	0	0	656614	423991	622517	0	0	0	0	0	0	9
SC2584_73mz_1840.2_422	31.7656	SN3_1	Citrate	4	919	1842	1840.16	0.000998849	113	0	0	0	0	0	0	771795	828513	955855	806618	625472	683639	1774846	2893947	2257914	3
SC2580_157mz_1838.3_595	31.7287	SN1_1	Citrulline	3	723	1833	1838.31	0.00289893	80	0	0	0	0	0	0	0	0	0	1906708	1806931	1794830	532575	0	0	8
SC2579_157mz_1838.0_594	31.7228	SN3_2	Citrulline	3	731	1815	1838.02	0.0126824	13	0	0	0	0	0	0	0	0	0	989206	966650	919787	307191	580832	480005	6
SC1870_73mz_1568.5_224	25.7703	MT3_2	Cysteine	3	874	1568	1568.51	0.000328144	25	0	0	0	74836	126438	79891	142567	123505	139233	934167	1036195	973578	427999	383060	285321	0
SC3468_73mz_2234.6_275	39.1795	SN1_3	Cysthathionine	4	939	2238	2234.58	0.00152778	136	0	0	0	1406314	1280924	1204998	460479	383740	454666	2447673	2711859	2878203	317917	443419	606087	0
SC1549_75mz_1459.1_207	23.0785	MT1_2	Decanoic acid	1	890	1450	1459.11	0.00628552	26	0	0	0	124128	139040	135991	76320	48647	87553	284622	243519	286102	61795	72585	100541	0
SC648_73mz_1176.7_166	15.5226	MT1_3	Dehydroalanine	2	876	1206	1176.71	0.0242869	68	0	0	0	470671	409459	461243	720000	618133	744747	0	0	0	0	0	0	6
SC3875_369mz_2442.2_290	42.593	MT1_2	Eicosanoic acid	1	849	2433	2442.16	0.00376622	27	0	0	0	115588	99738	89686	109976	93331	109215	7067	0	0	0	0	0	6
SC5429_75mz_3378.9_486	55.6297	MT3_2	Ergosta-7,22-dien-3-ol, (3β,22E)-,	1	738	3203	3378.89	0.0549128	298	0	0	0	0	0	0	1512968	1466737	2068706	0	0	0	0	0	0	9
SC5290_363mz_3291.7_311	54.4644	SN1_2	Ergosterol	1	946	3309	3291.73	0.00521978	189	0	0	0	48454111	31067458	59672525	51374669	56918795	40878394	3270740	3304260	3002942	1376097	1565921	1771812	0
SC5391_363mz_3355.3_458	55.3143	MT3_2	Ergosterol_similar	1	602	3309	3355.3	0.0139908	89	0	0	0	0	0	0	747639	645873	574974	0	0	0	0	0	0	9
SC866_174mz_1243.7_45	17.3524	MT3_1	Ethanolamine	3	833	1266	1243.67	0.0176348	57	321031	313708	306767	422124	568314	327581	408753	320788	516504	232331	291043	321677	343603	358443	333575	0
SC977_174mz_1277.7_522	18.2825	SN1_2	Ethanolamine	3	824	1266	1277.71	0.00925175	32	0	0	0	0	0	0	0	0	0	149452	187470	174304	0	0	0	9
SC3712_73mz_2357.1_636	41.2254	SN3_2	Fructose-6P	6+1	783	2362	2357.09	0.00207882	56	0	0	0	0	0	0	0	0	0	536531	514247	568263	429021	445345	328229	6
SC1214_245mz_1350.5_197	20.2715	SN1_3	Fumarate	2	812	1353	1350.5	0.00184538	9	0	0	0	16733	16705	27672	21414	17751	46071	58586	80927	74529	61067	68723	65673	0
SC4849_204mz_3014.9_451	50.7634	MT3_3	Galactinol	9	857	2946	3014.91	0.0233924	66	0	0	0	0	234919	0	282997	217068	331227	0	0	0	0	0	0	8
SC3668_73mz_2334.9_279	40.8547	SN3_3	Galactinol_similar		742	2946	2334.89	0.207436	167	0	0	0	408361	0	324775	711783	690260	671654	1086662	1283680	1020448	1163271	2330919	2649411	1
SC3912_73mz_2462.0_292	42.8998	MT1_1	Galactitol_similar	6	782	1979	2462.03	0.24408	180	0	0	0	2097709	2191964	1752506	4046070	3820527	4261716	1956139	2049065	2203445	2252450	2502019	2049891	0
SC2914_73mz_1978.4_268	34.529	MT3_1	Galactitol_similar	6	965	1979	1978.43	0.000286091	190	0	0	0	52561071	61814152	49920254	86455723	87327692	89079025	158855015	170791191	180464363	154562446	203804904	186417349	0
SC3917_73mz_2464.8_293	42.9426	MT3_3	Galactitol_similar		768		2464.81	#DIV/0!	272	0	0	0	1980826	2463177	2090301	5157549	4810378	5004182	2294248	2191201	2682280	2440231	2517504	2499216	0
SC3779_73mz_2390.9_435	41.7908	SN3_2	Galactose-6P	6+1	800	2392	2390.95	0.00044059	39	0	0	0	218185	221280	0	190498	229268	271751	96606	86659	155862	60954	125249	717521	1
SC4585_204mz_2849.2_483	48.5472	MT3_2	Gentiobiose	8	817	2870	2849.15	0.00726313	55	0	0	0	0	244762	132160	0	357765	323838	2876495	3147885	2846820	1960514	4482876	5017083	2
SC4650_204mz_2890.5_657	49.0999	SN1_1	Gentiobiose	8+1	840	2800	2890.49	0.0323192	42	0	0	0	0	0	0	0	0	0	170072	184230	148475	0	176920	149730	7
SC4504_73mz_2798.4_304	47.8667	SN3_2	Gentiobiose	8+1	915	2800	2798.37	0.000581918	329	0	0	0	6806799	8000636	6205879	12946844	12306139	14947013	50667490	54285288	55328533	33482343	36578379	27571292	0
SC3042_73mz_2035.4_270	35.6042	SN1_2	Gluconinc acid	6	891	2043	2035.38	0.00373169	69	0	0	0	184726	245542	178127	314427	280604	321349	476499	438198	468810	327589	504260	485190	0
SC2974_73mz_2004.3_269	35.0388	MT1_3	Glucose	5	784	2007	2004.33	0.00133169	19	0	0	0	107349	95291	75698	120444	118282	132819	0	0	0	0	0	0	6
SC2975_73mz_2004.5_611	35.0413	SN3_3	Glucose	5	946	2007	2004.46	0.00126329	130	0	0	0	0	0	0	0	0	0	1398757	1218908	1121775	846034	2136431	2890236	6
SC3716_73mz_2359.1_282	41.2598	MT1_3	Glucose-6P	6+1	689	2394	2359.15	0.0145574	24	0	0	0	71953	80825	60258	0	58607	0	0	732231	0	28645	623120	461982	4
SC1779_75mz_1537.6_219	25.0087	MT3_1	Glutamate	2	945	1539	1537.56	0.000934717	85	0	0	0	1390612	1403076	681368	2403111	2351434	2786692	18135836	18799681	15668458	13713574	11779157	17546351	0
SC1775_156mz_1536.2_218	24.9743	MT3_2	Glutamate	3	916	1537	1536.16	0.000544319	73	0	34641	0	1489941	1594513	1505689	1337964	1179204	1429453	4634829	5383883	4564570	5245183	7355416	5214463	0
SC2046_246mz_1631.8_230	27.2474	SN3_2	Glutamate	3	960	1631	1631.8	0.000488776	163	0	0	0	3397582	3485868	2940099	6330495	6247440	6698893	54156297	57565019	59947481	34745719	45395176	42019925	0
SC2450_156mz_1785.4_245	30.6406	MT1_1	Glutamine	3	913	1790	1785.41	0.00256695	33	0	0	0	139064	195140	167889	0	0	0	0	0	0	0	0	0	9
SC2452_73mz_1786.1_418	30.6549	SN1_3	Glutamine	3	935	1790	1786.05	0.0022053	143	0	0	0	0	0	0	827086	882749	939513	4837582	5371739	4973403	7332891	10178678	10704682	3
SC1187_73mz_1342.2_193	20.0451	SN1_1	Glyceric acid	3	912	1344	1342.22	0.00132608	53	0	0	0	307153	146661	152892	478995	460094	554079	491653	492044	572298	557093	759112	612919	0
SC2441_73mz_1781.9_242	30.5636	SN1_1	Glycerol-3P	4	925	1783	1781.92	0.000606046	92	0	0	0	2041536	2241222	1867902	1645505	1686402	1789643	789488	907732	1015242	383095	470871	325858	0
SC1113_73mz_1319.6_189	19.4269	MT3_2	Glycine	3	909	1322	1319.59	0.00182014	82	0	0	0	805794	771664	522249	1422147	1319642	1475379	11931963	13212137	14213011	7735171	8805074	8607320	0
SC484_102mz_1126.4_374	14.1486	SN3_3	Glycine	2	911	1128	1126.43	0.00139508	31	0	0	0	0	0	114053	153059	159102	180085	640673	806298	837552	682274	826526	741295	2
SC342_147mz_1082.9_152	12.9583	SN1_1	Glycolic acid	2	918	1081	1082.87	0.00172572	21	0	0	0	0	0	13363	0	0	0	74574	77156	80188	58476	69339	116751	5
SC3286_352mz_2147.8_696	37.6519	SN3_2	Guanine	3	829	2126	2147.83	0.0102659	37	0	0	0	0	0	0	0	0	0	0	263956	296679	202351	214667	0	8
SC4881_453mz_3035.0_307	51.032	MT1_2	Hexacosanoic acid	1	844	3036	3035	0.000328149	50	0	0	0	182881	254385	163681	453883	414697	616692	0	0	0	0	0	0	6
SC2834_154mz_1945.1_607	33.8627	SN3_1	Histidine	3	895	1945	1945.09	4.82367e-05	120	0	0	0	0	0	0	0	0	0	7232685	7161748	7950072	4621521	0	0	8
SC2834_154mz_1945.0_750	33.861	SN3_2	Histidine	3	833	1945	1945.01	4.50209e-06	42	0	0	0	0	0	0	0	0	0	0	0	0	3461594	6518692	2938702	9
SC1554_218mz_1460.8_541	23.1211	SN3_2	Homoserine	3	810	1441	1460.85	0.0137719	12	0	0	0	0	0	0	0	0	0	67649	72500	73736	40238	42476	41551	6
SC2539_265mz_1820.9_473	31.3798	MT3_2	Hypoxanthine	1	808	1811	1820.86	0.0054421	6	0	0	0	9464	14015	2543	2572	12384	14674	0	0	0	0	0	0	9
SC2539_265mz_1821.3_593	31.3882	SN1_1	Hypoxanthine	2	922	1826	1821.28	0.0025871	53	0	0	0	0	0	0	0	0	0	503805	562886	573660	0	0	0	9
SC2539_265mz_1821.2_743	31.3864	SN3_1	Hypoxanthine	2	813	1826	1821.19	0.00263642	24	0	0	0	0	0	0	0	0	0	0	0	0	134934	158069	162275	9
SC673_86mz_1184.4_169	15.7323	MT1_1	Isoleucine	1	809	1187	1184.38	0.00220365	12	0	0	0	42767	75103	57093	106788	65132	189326	0	0	0	0	0	0	6
SC1066_158mz_1305.1_186	19.0308	MT1_3	Isoleucine	2	861	1307	1305.1	0.00145532	63	0	0	0	424382	352647	294435	659705	637699	589455	0	0	0	0	0	0	6
SC298_147mz_1069.2_18	12.5851	MT3_2	Lactate	2	945	1066	1069.21	0.00300909	43	558800	984460	773468	878654	1200706	427768	1139341	701925	926131	1660782	1095761	1512496	1746261	1383018	1565953	0
SC5485_69mz_3413.8_318	56.0968	MT1_3	Lanosterol	1	909	3335	3413.82	0.0236348	178	0	0	0	2507614	2531125	1951325	3770674	3069554	3691771	0	0	0	0	0	0	6
SC2103_73mz_1653.6_233	27.7291	MT3_1	Lauric acid	1	780	1655	1653.6	0.000843843	57	0	0	0	686261	830489	637462	347290	318899	395088	251182	247522	258397	159474	159640	148369	0
SC991_158mz_1282.2_181	18.4041	SN3_2	Leucine	2	938	1285	1282.16	0.0022079	42	0	0	0	324330	253688	227866	387407	449178	301010	1139923	1060026	1105524	433434	445927	399674	0
SC603_86mz_1162.8_377	15.1418	SN3_3	Leucine	1	947	1165	1162.77	0.00191072	85	0	0	0	0	157217	0	222582	191182	291638	4684095	5264150	5503582	2682741	3265531	3294891	2
SC3433_192mz_2216.6_631	38.88	SN1_2	L-kynurenine	3	788	2184	2216.65	0.0149481	18	0	0	0	0	0	0	0	0	44740	68891	74124	70567	0	0	0	8
SC3432_73mz_2216.4_763	38.8766	SN3_3	L-kynurenine	3	931	2184	2216.44	0.0148549	102	0	0	0	0	0	0	0	0	0	0	0	0	859012	1166224	1168146	9
SC2824_73mz_1940.7_265	33.7748	MT3_2	Lysine	4	932	1942	1940.7	0.000671719	202	0	0	0	9945845	12137549	7618896	50341213	54485179	46780953	164485811	187595149	185365126	233828815	377434689	430455729	0
SC2654_174mz_1869.3_255	32.3486	SN1_2	Lysine	3	928	1869	1869.33	0.000177635	178	0	0	0	1744430	1668813	1349944	2531528	1823379	3071086	19835612	17162935	20702863	10590113	10684319	25934445	0
SC2829_73mz_1942.7_606	33.8141	SN1_3	Lysine	4	765	1942	1942.66	0.000340884	178	0	0	0	0	0	0	0	0	0	139934307	143066759	150711686	199835310	0	0	8
SC2276_84mz_1719.1_410	29.1769	SN3_3	Lysine	3	925	1945	1719.14	0.116121	164	0	0	0	0	0	0	2276867	2260799	2030498	7085079	8033896	7940374	7964663	13039185	15411991	3
SC1668_73mz_1499.7_213	24.0767	MT3_2	Malate	3	886	1502	1499.68	0.00154262	45	0	0	0	147388	147970	159254	241105	198043	210192	1850571	2035405	1939291	1340349	1607816	1451733	0
SC4578_73mz_2845.0_357	48.4917	MT1_3	Maltose	8+1	723	2846	2845	0.000350056	30	0	0	0	47798	80760	72244	0	0	0	0	0	0	0	0	0	9
SC2774_73mz_1919.9_260	33.3588	MT1_2	Mannose	5+1	956	1921	1919.88	0.000583077	236	0	0	0	17674139	17876244	14556080	37076104	34451346	38553232	11450044	11695037	11125242	16490813	17627771	14489575	0
SC3716_387mz_2359.3_703	41.2624	SN1_3	Mannose-6P	6+1	663	2360	2359.31	0.000294327	39	0	0	0	0	0	0	0	0	42013	405146	387642	406773	365977	0	0	7
SC4729_204mz_2939.4_658	49.7534	SN1_1	Melibiose	8	815	2949	2939.37	0.00326493	86	0	0	0	0	0	0	0	0	0	544947	598708	490416	0	0	0	9
SC1427_61mz_1417.6_537	22.0574	SN1_2	Methionine	1	810	1419	1417.61	0.000976529	28	0	0	0	0	0	0	0	0	0	329774	370035	442372	160337	225793	0	7
SC1763_176mz_1532.1_550	24.8735	SN3_3	Methionine	2	794	1532	1532.07	4.35073e-05	41	0	0	0	0	0	0	0	0	0	2032564	2260483	1957807	744493	926070	887022	6
SC1766_73mz_1533.1_552	24.8978	SN3_3	Methionine	2	732	1532	1533.05	0.000688157	138	0	0	0	0	0	0	0	0	0	5373454	6938516	6122658	3545040	0	3600772	7
SC3247_73mz_2130.0_271	37.3274	MT1_2	Myo-inositol	6	954	2132	2130.01	0.000935511	160	0	0	0	3481292	3580224	2915998	3438163	3193043	3610492	940361	955774	974900	657998	827065	821619	0
SC3774_73mz_2388.3_284	41.7466	MT1_2	Myo-inositol-P	7	617		2388.3	#DIV/0!	223	0	0	0	1267419	1905306	1058661	1526615	2310728	1848929	0	0	0	606659	0	0	5
SC1561_174mz_1463.3_79	23.1817	BLANK1	NA				1463.31	#DIV/0!	62	204749	204909	206153	256608	0	160205	211847	202204	303774	0	232608	0	211590	184813	0	4
SC2386_140mz_1761.0_97	30.1006	BLANK1	NA				1760.96	#DIV/0!	73	187396	168888	168533	193507	0	0	187953	173859	228437	0	0	0	0	0	0	8
SC4094_73mz_2561.4_111	44.4334	BLANK1	NA				2561.36	#DIV/0!	38	109734	0	88907	101001	174278	0	0	92213	149593	45855	110642	0	0	0	0	6
SC4844_227mz_3011.6_114	50.719	BLANK1	NA				3011.59	#DIV/0!	20	114787	0	26420	0	124817	0	0	0	96430	0	0	0	0	0	60234	9
SC39_140mz_989.8_3	10.4156	BLANK2	NA				989.812	#DIV/0!	20	68529	62491	58426	62150	83803	56791	61790	61754	79899	55491	50982	60505	59542	61284	58904	0
SC1098_256mz_1314.7_58	19.2942	BLANK2	NA				1314.74	#DIV/0!	150	20573273	18782373	19469195	19670690	20684822	18022987	19329203	17702233	21630010	16789967	17409453	18426663	18044408	20067428	18157295	0
SC1728_180mz_1520.3_84	24.584	BLANK2	NA				1520.3	#DIV/0!	164	13447471	14498785	13701699	14703049	14263988	14580045	14248616	14536304	14307009	13425269	13130567	11921749	14686457	13185307	13288647	0
SC68_73mz_998.8_5	10.6616	BLANK3	NA				998.814	#DIV/0!	95	2932643	3211881	3046405	2887533	3338263	2531607	2935296	2467083	3113719	2468059	2358169	2380069	2486446	2676274	2452414	0
SC217_73mz_1044.5_11	11.909	BLANK3	NA				1044.46	#DIV/0!	23	49054	0	38046	0	63420	0	32817	0	52096	0	0	0	0	0	0	9
SC1153_394mz_1331.8_64	19.7608	BLANK3	NA				1331.81	#DIV/0!	22	32752	44192	37965	14342	22877	0	13767	22718	21483	0	0	0	16319	0	0	6
SC1830_263mz_1555.2_87	25.4416	BLANK3	NA				1555.16	#DIV/0!	18	41177	41055	44953	136366	199422	177825	166549	137976	183510	33558	32285	32762	27239	33776	25743	0
SC1988_211mz_1610.0_92	26.767	BLANK3	NA				1610.05	#DIV/0!	72	683976	450918	533304	122332	768273	191097	0	622275	591683	0	0	0	375002	0	360491	5
SC6021_647mz_3749.8_118	60.5883	BLANK3	NA				3749.76	#DIV/0!	34	173649	116660	171173	100288	89531	0	0	117338	106764	218317	239473	266265	304890	326578	264866	2
SC152_184mz_1024.4_9	11.3602	MT1_1	NA				1024.38	#DIV/0!	59	268091	238534	254330	228335	253377	220589	240870	213384	259317	214403	219260	208723	216778	251254	205549	0
SC240_73mz_1051.5_14	12.1017	MT1_1	NA				1051.52	#DIV/0!	41	230854	228853	224099	187492	251111	184030	198868	194657	193978	225441	201567	169864	194432	190917	166127	0
SC289_77mz_1066.7_17	12.5153	MT1_1	NA				1066.65	#DIV/0!	44	75405	83277	70493	198783	229417	255505	236187	203665	263130	0	53124	64966	0	66725	0	3
SC457_73mz_1118.0_159	13.9179	MT1_1	NA				1117.98	#DIV/0!	60	0	0	0	363793	369564	134085	235146	108663	295425	0	0	0	0	0	0	6
SC473_173mz_1123.1_161	14.0571	MT1_1	NA				1123.08	#DIV/0!	13	0	0	0	51418	57783	95241	63299	46734	52271	0	0	0	0	0	0	6
SC497_218mz_1130.3_29	14.2543	MT1_1	NA				1130.29	#DIV/0!	17	58587	60297	66471	57592	63609	58462	70296	53178	55796	50339	37372	59724	57526	81454	52121	0
SC530_165mz_1140.5_162	14.5344	MT1_1	NA				1140.55	#DIV/0!	10	0	0	0	20246	16668	13042	14361	10993	17196	0	0	0	0	0	0	6
SC618_73mz_1167.7_35	15.2752	MT1_1	NA				1167.66	#DIV/0!	23	85577	85102	79653	90410	84062	79288	83674	96948	109978	60986	62221	77584	92782	95297	87085	0
SC789_73mz_1220.0_41	16.7046	MT1_1	NA				1219.97	#DIV/0!	85	6037920	6690399	6132558	1233430	1638567	891013	1343986	1944654	1520596	126047	0	129737	358579	50274	63139	1
SC859_147mz_1241.4_44	17.2901	MT1_1	NA				1241.39	#DIV/0!	70	1480260	1091148	1135882	994351	1415881	581248	1052119	612784	1360269	415319	639648	842263	653241	1154049	771826	0
SC890_100mz_1251.0_175	17.5518	MT1_1	NA				1250.97	#DIV/0!	20	0	0	0	88193	203821	0	113946	93289	174418	0	0	0	0	0	0	7
SC900_212mz_1254.1_176	17.6366	MT1_1	NA				1254.08	#DIV/0!	7	0	0	0	13031	18444	0	0	16111	0	15680	0	20752	15441	0	0	6
SC906_110mz_1255.8_177	17.6827	MT1_1	NA				1255.76	#DIV/0!	39	0	0	0	128092	169408	115574	155174	98547	124498	0	0	0	0	0	0	6
SC1013_211mz_1288.6_183	18.5811	MT1_1	NA				1288.64	#DIV/0!	31	0	0	0	21234586	37089049	15155956	0	23322553	26226459	57846700	0	0	0	0	0	6
SC1104_199mz_1316.8_188	19.3503	MT1_1	NA				1316.79	#DIV/0!	5	0	31063	0	22982	35716	0	0	0	28620	0	0	0	0	24820	0	8
SC1202_58mz_1346.8_196	20.1691	MT1_1	NA				1346.76	#DIV/0!	17	0	0	0	337759	445911	317310	344339	319681	409968	0	0	0	0	593651	0	5
SC1205_73mz_1347.7_66	20.1959	MT1_1	NA				1347.74	#DIV/0!	134	7138611	6528236	6883654	8642033	11486343	6548056	7758732	6879147	8890750	5931034	6395951	6980196	6371936	7008411	6646589	0
SC1380_73mz_1401.7_203	21.6648	MT1_1	NA				1401.66	#DIV/0!	13	0	0	0	29634	35817	0	35446	0	56593	0	0	0	0	0	0	8
SC1786_139mz_1540.0_220	25.068	MT1_1	NA				1539.97	#DIV/0!	38	114590	113298	99283	1960280	2527958	1237145	2103419	1366106	2713480	357938	0	618742	397307	461477	0	2
SC2151_73mz_1671.7_234	28.1299	MT1_1	NA				1671.75	#DIV/0!	21	0	0	0	49898	88295	62142	0	73384	0	0	0	0	0	0	0	8
SC2386_140mz_1761.1_241	30.1029	MT1_1	NA				1761.06	#DIV/0!	21	0	0	0	119721	124828	0	0	0	0	0	0	0	0	130956	0	9
SC2443_266mz_1782.7_243	30.5802	MT1_1	NA				1782.67	#DIV/0!	7	0	0	0	22726	28451	12114	22792	17840	29140	0	0	0	0	0	0	6
SC2443_266mz_1782.7_244	30.5802	MT1_1	NA				1782.67	#DIV/0!	10	0	0	0	22726	28451	12114	22792	17840	29140	0	0	0	0	0	0	6
SC2571_204mz_1834.5_252	31.6531	MT1_1	NA				1834.53	#DIV/0!	28	0	0	0	166378	160415	0	0	0	272218	0	0	0	0	0	0	9
SC2821_73mz_1939.5_264	33.7511	MT1_1	NA				1939.51	#DIV/0!	200	0	0	0	13679400	14859940	12774065	0	0	0	0	0	0	0	0	0	9
SC3390_73mz_2195.8_274	38.5251	MT1_1	NA				2195.78	#DIV/0!	51	0	0	0	127773	234639	170148	72912	197794	221498	128121	0	0	76102	0	33927	3
SC3503_73mz_2252.0_278	39.4705	MT1_1	NA				2252.01	#DIV/0!	365	0	0	0	137160080	138106116	119408004	140709051	127270376	138842934	0	0	0	0	0	0	6
SC3729_347mz_2365.7_283	41.3697	MT1_1	NA				2365.73	#DIV/0!	6	0	0	0	11881	19896	4471	8767	0	15076	0	0	0	0	0	0	9
SC3906_187mz_2459.1_291	42.8545	MT1_1	NA				2459.1	#DIV/0!	8	0	0	0	38650	49043	19824	0	21883	0	0	21119	0	0	29840	0	6
SC5213_325mz_3243.4_308	53.8184	MT1_1	NA				3243.41	#DIV/0!	93	0	0	0	538613	611412	0	0	201972	510749	0	0	0	0	0	0	8
SC5282_362mz_3286.5_310	54.3947	MT1_1	NA				3286.51	#DIV/0!	49	0	0	0	726542	737331	739795	546165	0	718446	0	0	0	0	0	0	7
SC5404_365mz_3363.1_315	55.4181	MT1_1	NA				3363.06	#DIV/0!	124	0	0	0	4536452	2316712	6203434	6022339	6775088	4031790	265065	290716	168848	84453	88115	0	1
SC5679_129mz_3535.7_321	57.7258	MT1_1	NA				3535.66	#DIV/0!	50	0	0	0	179369	263902	107545	77143	87043	146493	0	0	0	0	0	0	6
SC5997_498mz_3734.8_324	60.3884	MT1_1	NA				3734.81	#DIV/0!	130	0	0	0	527464	439039	143509	383791	131048	311494	0	0	0	0	0	0	6
SC55_77mz_994.6_4	10.5459	MT1_2	NA				994.58	#DIV/0!	83	3086177	2983629	3123836	3987563	4429030	3330676	3877011	3239438	4007593	3040742	3022248	3119538	3156551	3408932	3053001	0
SC223_152mz_1046.2_147	11.9552	MT1_2	NA				1046.16	#DIV/0!	39	0	0	0	136384	199042	107552	130463	97144	156763	0	0	0	0	0	0	6
SC765_85mz_1212.5_172	16.5018	MT1_2	NA				1212.55	#DIV/0!	3	0	0	0	122104	139048	42676	0	0	0	0	0	0	0	0	0	9
SC959_157mz_1272.1_180	18.13	MT1_2	NA				1272.13	#DIV/0!	43	0	0	0	350509	697576	279502	273766	227009	478504	0	0	0	0	0	0	6
SC1005_205mz_1286.4_182	18.5193	MT1_2	NA				1286.38	#DIV/0!	15	0	0	0	1470208	735484	396910	0	0	0	0	0	0	0	0	0	9
SC1014_299mz_1289.1_56	18.5948	MT1_2	NA				1289.14	#DIV/0!	141	13054940	10404549	10036778	367538056	370455610	322043785	417856644	443085279	475888467	380424365	340495245	423203788	376193693	484527973	428526633	0
SC1348_73mz_1391.5_200	21.3915	MT1_2	NA				1391.49	#DIV/0!	74	0	0	0	584620	545346	348507	412775	280341	526859	0	0	0	0	0	0	6
SC1887_147mz_1574.2_88	25.9097	MT1_2	NA				1574.18	#DIV/0!	43	147291	140680	128440	169752	157539	125395	179214	137972	177492	0	172081	200325	158769	201384	158123	1
SC2315_73mz_1734.1_238	29.5076	MT1_2	NA				1734.11	#DIV/0!	78	0	0	0	422601	506624	432788	0	0	0	0	0	0	0	0	0	9
SC3497_202mz_2249.0_277	39.4196	MT1_2	NA				2248.96	#DIV/0!	1	0	0	0	95186	63436	71394	182534	126131	139735	0	0	0	0	0	0	6
SC4183_483mz_2610.1_295	45.175	MT1_2	NA				2610.14	#DIV/0!	251	0	0	0	4630376	4873275	3429537	4170338	3935599	4250881	80594	84472	100072	54267	58690	67866	0
SC5701_129mz_3549.4_322	57.909	MT1_2	NA				3549.36	#DIV/0!	85	0	0	0	740453	802366	669152	595752	644217	543839	0	0	0	0	0	0	6
SC8_112mz_980.3_2	10.1556	MT1_3	NA				980.296	#DIV/0!	33	207201	182808	193644	191337	200639	173531	180027	159345	204438	207807	227830	209871	181577	194893	175076	0
SC195_58mz_1037.5_146	11.7176	MT1_3	NA				1037.46	#DIV/0!	4	0	0	0	13057	0	15942	13379	11421	14871	0	0	0	0	0	0	7
SC227_69mz_1047.4_148	11.9894	MT1_3	NA				1047.41	#DIV/0!	14	0	0	0	51540	55001	47408	53772	52079	48935	0	0	0	0	0	0	6
SC236_123mz_1050.2_13	12.0657	MT1_3	NA				1050.2	#DIV/0!	13	21860	20424	20441	21389	19780	23210	21470	19715	23301	0	0	16393	16653	0	0	4
SC313_221mz_1073.9_330	12.7133	MT1_3	NA				1073.9	#DIV/0!	15	0	0	0	0	70718	30854	0	18169	0	0	0	0	0	0	0	9
SC328_73mz_1078.4_151	12.8366	MT1_3	NA				1078.41	#DIV/0!	72	0	0	0	443222	481601	403647	435246	426907	484974	0	0	0	0	0	0	6
SC453_73mz_1116.7_158	13.8827	MT1_3	NA				1116.7	#DIV/0!	25	0	0	0	79073	0	67729	76219	62514	0	0	0	0	0	0	0	8
SC662_130mz_1181.1_167	15.6418	MT1_3	NA				1181.07	#DIV/0!	1	0	0	0	8148	0	5439	6664	6107	7342	0	0	0	14516	18175	20689	9
SC676_145mz_1185.4_170	15.7592	MT1_3	NA				1185.37	#DIV/0!	7	0	3694	0	34907	56424	37532	26421	30664	0	0	0	0	0	0	0	7
SC840_73mz_1235.7_43	17.1358	MT1_3	NA				1235.75	#DIV/0!	46	173262	162535	180311	220172	214576	278100	229130	175352	177553	190290	346711	253706	168518	198740	220951	0
SC1265_241mz_1366.3_198	20.7018	MT1_3	NA				1366.25	#DIV/0!	23	0	16120	15291	83898	96993	84528	91396	83641	113904	38379	30142	27586	19757	0	20996	1
SC1344_171mz_1390.4_71	21.3628	MT1_3	NA				1390.44	#DIV/0!	11	61463	62799	60767	74080	80968	64096	72436	61544	84837	0	0	0	0	0	0	6
SC1372_57mz_1399.1_334	21.5994	MT1_3	NA				1399.1	#DIV/0!	6	0	0	0	0	22854	18932	17663	0	0	0	0	0	0	19790	24264	7
SC1475_73mz_1433.9_77	22.4575	MT1_3	NA				1433.88	#DIV/0!	69	262425	255655	237442	215337	309382	220131	232378	226739	300491	140508	164909	182304	0	183576	223395	1
SC1743_288mz_1525.3_215	24.7065	MT1_3	NA				1525.28	#DIV/0!	11	25121	17240	0	16038	38248	19245	11466	15320	0	12300	0	0	0	13467	0	5
SC1815_73mz_1550.0_222	25.3139	MT1_3	NA				1549.97	#DIV/0!	11	0	0	0	12883	0	18573	22090	0	0	0	0	0	0	0	0	9
SC1835_73mz_1556.6_223	25.4783	MT1_3	NA				1556.65	#DIV/0!	17	0	0	0	72276	72528	60584	0	0	0	382664	542403	392156	0	0	0	6
SC1835_245mz_1556.6_340	25.4783	MT1_3	NA				1556.65	#DIV/0!	8	0	0	0	28068	34171	25935	0	0	0	0	0	0	0	0	61675	8
SC1940_73mz_1592.3_226	26.3557	MT1_3	NA				1592.31	#DIV/0!	27	0	0	0	100902	0	64998	0	163059	0	0	0	0	0	0	0	9
SC1956_57mz_1598.0_227	26.4958	MT1_3	NA				1598	#DIV/0!	5	0	21150	0	16325	0	13558	20730	0	0	0	0	0	0	0	0	9
SC1984_73mz_1608.4_343	26.7307	MT1_3	NA				1608.41	#DIV/0!	45	0	0	0	205840	533525	234387	189665	0	330472	0	0	0	0	0	0	7
SC2032_199mz_1626.5_229	27.13	MT1_3	NA				1626.48	#DIV/0!	6	0	0	0	38099	40675	38797	0	0	0	0	0	0	0	0	0	9
SC2273_73mz_1718.2_237	29.1567	MT1_3	NA				1718.23	#DIV/0!	91	0	0	0	481365	436726	525307	0	0	0	0	0	0	0	0	0	9
SC2454_217mz_1786.8_246	30.6725	MT1_3	NA				1786.85	#DIV/0!	5	0	0	0	13020	0	13462	10483	12906	0	0	0	0	0	0	0	8
SC2734_179mz_1903.0_257	33.0222	MT1_3	NA				1903.04	#DIV/0!	10	0	0	0	75404	0	20337	0	61214	0	0	0	0	0	0	0	9
SC2767_299mz_1917.2_259	33.3057	MT1_3	NA				1917.22	#DIV/0!	6	0	0	0	9170	0	12442	0	29354	33581	0	0	0	0	0	0	9
SC2817_319mz_1937.7_261	33.7159	MT1_3	NA				1937.75	#DIV/0!	49	0	0	0	1788148	0	1307389	3458641	4264398	4461347	0	0	0	0	0	2049857	6
SC2821_73mz_1939.4_262	33.7486	MT1_3	NA				1939.38	#DIV/0!	188	0	0	0	9477994	5956140	8634576	0	0	0	0	0	0	0	0	0	9
SC2821_73mz_1939.4_263	33.7486	MT1_3	NA				1939.38	#DIV/0!	136	0	0	0	9477994	5956140	8634576	0	0	0	0	0	0	0	0	0	9
SC3387_73mz_2194.3_351	38.4991	MT1_3	NA				2194.35	#DIV/0!	30	0	0	0	0	84457	56602	0	42487	0	0	0	0	0	0	0	9
SC3476_253mz_2238.5_276	39.2449	MT1_3	NA				2238.5	#DIV/0!	3	0	0	0	11892	0	15833	0	32648	0	0	0	0	0	0	0	9
SC3672_353mz_2336.9_352	40.889	MT1_3	NA				2336.95	#DIV/0!	31	0	0	0	0	0	51426	91771	0	0	88652	0	0	0	0	113478	8
SC3716_387mz_2359.1_353	41.2598	MT1_3	NA				2359.15	#DIV/0!	12	0	0	0	54245	38281	31691	0	32052	0	0	0	0	0	0	53445	7
SC3780_387mz_2391.1_285	41.7934	MT1_3	NA				2391.1	#DIV/0!	9	0	0	0	26426	0	20682	0	23936	20971	0	0	0	48285	0	0	7
SC3848_317mz_2427.8_288	42.3713	MT1_3	NA				2427.8	#DIV/0!	16	0	0	0	44909	57714	39786	0	0	0	0	0	0	0	0	0	9
SC4235_397mz_2640.5_296	45.6085	MT1_3	NA				2640.45	#DIV/0!	13	0	0	0	31352	32019	24676	38541	37161	44456	0	0	0	0	0	0	6
SC5329_229mz_3315.8_313	54.7865	MT1_3	NA				3315.82	#DIV/0!	119	0	0	0	1309297	1230509	931892	965876	725611	671574	0	0	0	0	0	0	6
SC5345_466mz_3326.0_314	54.9232	MT1_3	NA				3326.04	#DIV/0!	107	0	0	0	180440	186368	141338	98506	157462	302531	0	0	0	0	0	0	6
SC5345_466mz_3326.0_360	54.9232	MT1_3	NA				3326.04	#DIV/0!	24	0	0	0	180440	186368	141338	98506	157462	302531	0	0	0	0	0	0	6
SC5389_287mz_3353.2_361	55.2865	MT1_3	NA				3353.22	#DIV/0!	38	0	0	0	0	177928	133520	93460	0	105398	0	0	0	0	0	0	8
SC132_75mz_1018.1_144	11.1892	MT3_1	NA				1018.12	#DIV/0!	51	0	0	0	471743	440511	491642	726474	731682	725688	0	0	0	0	0	0	6
SC179_56mz_1032.6_328	11.5852	MT3_1	NA				1032.61	#DIV/0!	5	0	0	0	0	13545	17908	11246	8282	9174	0	0	0	0	0	0	9
SC275_147mz_1062.1_15	12.3913	MT3_1	NA				1062.12	#DIV/0!	32	133029	131246	110810	127260	113450	95675	140286	125410	149631	117165	102343	115088	119076	151605	117487	0
SC579_73mz_1155.5_33	14.9432	MT3_1	NA				1155.51	#DIV/0!	32	0	107865	108652	83662	119131	94177	103571	0	125151	0	0	0	0	0	0	7
SC590_173mz_1158.7_375	15.0312	MT3_1	NA				1158.73	#DIV/0!	35	0	0	0	70368	0	71674	90135	52645	79709	0	0	0	0	0	0	7
SC897_73mz_1253.0_382	17.6082	MT3_1	NA				1253.04	#DIV/0!	11	0	0	0	0	20081	0	32312	15458	34947	0	0	0	0	0	0	8
SC1680_128mz_1504.0_395	24.1824	MT3_1	NA				1503.98	#DIV/0!	7	0	0	0	0	0	0	27414	34388	33056	0	0	0	0	0	0	9
SC2140_73mz_1667.6_345	28.0387	MT3_1	NA				1667.62	#DIV/0!	12	0	0	0	33026	43651	30294	39416	32474	0	0	0	0	0	0	0	7
SC2186_116mz_1685.0_409	28.4229	MT3_1	NA				1685.01	#DIV/0!	10	0	0	0	0	47570	0	84327	96374	61625	0	0	0	0	0	0	8
SC2823_176mz_1940.4_426	33.7681	MT3_1	NA				1940.36	#DIV/0!	116	0	0	0	2830576	0	0	5423415	4521265	5199657	0	0	0	0	0	0	8
SC4549_131mz_2826.7_446	48.2469	MT3_1	NA				2826.69	#DIV/0!	141	0	0	0	190147	0	0	956585	0	336977	377500	571227	0	1189904	1053789	533852	4
SC5348_478mz_3328.6_457	54.9569	MT3_1	NA				3328.56	#DIV/0!	95	0	0	0	376721	0	130711	168986	0	228517	0	0	0	0	0	0	8
SC5493_558mz_3419.4_460	56.1708	MT3_1	NA				3419.36	#DIV/0!	9	0	0	0	0	22936	0	42694	0	47773	0	0	0	0	0	0	9
SC6133_361mz_3820.7_462	61.5362	MT3_1	NA				3820.66	#DIV/0!	6	0	0	0	31435	0	0	21791	0	27848	0	0	0	0	42232	0	8
SC438_147mz_1112.2_27	13.7612	MT3_2	NA				1112.25	#DIV/0!	46	1080406	1055750	1013960	1109209	1185515	1101457	770700	922601	1205760	257456	404067	389242	375820	637911	461682	0
SC549_152mz_1146.2_123	14.6898	MT3_2	NA				1146.23	#DIV/0!	5	0	5900	7709	17924	26968	10103	14255	11254	24337	5500	6439	8140	5884	8900	7407	6
SC852_281mz_1239.3_174	17.2332	MT3_2	NA				1239.31	#DIV/0!	8	7895	0	13053	12883	10860	6532	9002	10921	0	0	4203	0	11566	0	12099	7
SC977_73mz_1277.7_53	18.2826	MT3_2	NA				1277.72	#DIV/0!	23	167054	159794	153719	90997	141743	0	0	83105	148764	0	0	0	0	0	0	8
SC1007_218mz_1286.9_333	18.5343	MT3_2	NA				1286.93	#DIV/0!	12	0	0	0	0	388866	211493	222854	318217	280177	0	0	0	0	0	0	7
SC1180_214mz_1340.2_65	19.9897	MT3_2	NA				1340.19	#DIV/0!	42	463040	469007	444668	389271	380243	335682	338109	323433	363081	302564	321881	350202	320144	356299	327867	0
SC1317_73mz_1382.2_70	21.1373	MT3_2	NA				1382.19	#DIV/0!	27	43588	84225	77136	77549	60563	0	64697	74605	96381	116630	96518	104103	113816	133243	104388	1
SC1394_174mz_1406.2_74	21.7774	MT3_2	NA				1406.23	#DIV/0!	86	771229	1024886	986051	1022909	960568	713760	951477	921242	1179527	1130518	1128563	1061082	1193980	1311586	1248194	0
SC1455_373mz_1427.0_75	22.2874	MT3_2	NA				1426.96	#DIV/0!	76	29772	24697	19140	303050	389374	264372	346646	339529	341537	238234	239182	237176	258108	90495	103879	0
SC1483_73mz_1436.7_78	22.5273	MT3_2	NA				1436.71	#DIV/0!	67	561050	541092	533259	611571	652802	571189	623969	517370	681505	586859	612407	618420	598669	714683	638121	0
SC1956_57mz_1597.9_471	26.4935	MT3_2	NA				1597.91	#DIV/0!	5	0	0	0	0	16765	0	0	17000	20486	0	0	0	0	0	0	9
SC2086_180mz_1647.1_406	27.5856	MT3_2	NA				1647.11	#DIV/0!	29	0	0	0	0	0	0	201223	101819	222486	0	0	0	0	0	0	9
SC2387_140mz_1761.3_413	30.1081	MT3_2	NA				1761.3	#DIV/0!	37	0	0	0	0	0	0	141934	138446	162876	0	0	0	0	0	0	9
SC2818_205mz_1938.2_425	33.7253	MT3_2	NA				1938.22	#DIV/0!	33	0	0	0	0	0	0	1148537	1072848	1199351	0	0	0	0	0	0	9
SC2983_174mz_2008.3_476	35.1111	MT3_2	NA				2008.3	#DIV/0!	6	0	0	0	12432	0	0	10903	19251	0	0	0	0	0	0	0	9
SC4569_425mz_2838.7_447	48.4079	MT3_2	NA				2838.74	#DIV/0!	11	0	0	0	0	0	26365	52374	54252	0	0	0	0	0	0	0	9
SC4569_425mz_2838.7_448	48.4079	MT3_2	NA				2838.74	#DIV/0!	28	0	0	0	0	0	26365	52374	54252	0	0	0	0	0	0	0	9
SC118_75mz_1013.9_143	11.0734	MT3_3	NA				1013.88	#DIV/0!	10	0	0	0	19731	15593	11304	36878	38221	41766	0	0	0	0	0	0	6
SC387_134mz_1096.6_371	13.3333	MT3_3	NA				1096.59	#DIV/0!	8	12853	0	8266	0	49256	0	12201	0	13425	0	0	0	0	0	0	9
SC408_144mz_1103.2_156	13.5145	MT3_3	NA				1103.22	#DIV/0!	11	20774	19695	0	25733	19788	0	21634	17676	22849	0	13283	0	16541	27185	0	4
SC453_89mz_1117.1_373	13.8936	MT3_3	NA				1117.09	#DIV/0!	6	0	0	0	24893	26411	0	20225	0	26065	0	0	0	0	0	0	8
SC1202_88mz_1346.9_195	20.1742	MT3_3	NA				1346.94	#DIV/0!	4	0	0	0	142402	188154	131632	134416	132193	169607	0	0	0	0	0	389591	5
SC1845_84mz_1560.2_401	25.5647	MT3_3	NA				1560.16	#DIV/0!	17	0	0	0	17829	31738	23946	42039	0	142898	218602	0	155520	0	0	0	5
SC2086_180mz_1647.1_407	27.5856	MT3_3	NA				1647.11	#DIV/0!	33	0	0	0	0	0	0	201223	101819	222486	0	0	0	0	0	0	9
SC2315_73mz_1734.0_412	29.5057	MT3_3	NA				1734.03	#DIV/0!	123	0	0	0	0	0	0	889198	733077	973528	0	0	0	0	0	0	9
SC2738_103mz_1904.3_424	33.0474	MT3_3	NA				1904.3	#DIV/0!	11	0	0	0	0	0	0	0	0	25251	68955	84293	0	0	0	0	9
SC3275_73mz_2142.7_105	37.558	MT3_3	NA				2142.67	#DIV/0!	196	3487262	1551100	1846899	167862	6803545	385510	484856	2482543	4840489	0	650684	447800	2580563	805959	2285935	1
SC4133_73mz_2582.4_439	44.7579	MT3_3	NA				2582.38	#DIV/0!	28	0	0	0	0	140472	74664	123670	0	88230	0	0	0	0	0	0	8
SC5095_439mz_3169.6_454	52.8312	MT3_3	NA				3169.57	#DIV/0!	11	0	0	0	0	4882	0	42516	24427	36725	0	0	0	0	0	0	9
SC9_132mz_980.6_490	10.1632	SN1_1	NA				980.575	#DIV/0!	2	0	0	0	0	0	29320	0	0	11103	9987	8122	12297	0	0	0	9
SC54_204mz_994.2_492	10.5357	SN1_1	NA				994.207	#DIV/0!	5	0	0	0	0	0	0	0	0	0	24563	25783	0	0	0	33475	9
SC312_154mz_1073.6_19	12.7042	SN1_1	NA				1073.57	#DIV/0!	13	92732	86854	84343	73877	89411	73894	81404	79421	89616	72441	70845	79852	76274	81966	82827	0
SC666_281mz_1182.3_168	15.6746	SN1_1	NA				1182.27	#DIV/0!	85	20691	0	0	337228	365278	307705	436652	431357	454902	1308376	1203395	1328239	1150023	1448463	1591851	0
SC1379_140mz_1401.4_390	21.6573	SN1_1	NA				1401.35	#DIV/0!	1	0	7243	12704	11245	0	11554	14270	11246	0	8021	7631	9590	7709	7317	7438	8
SC1682_128mz_1504.6_547	24.1974	SN1_1	NA				1504.59	#DIV/0!	3	0	0	0	0	0	0	21758	0	20535	17073	24702	0	0	0	0	8
SC2175_521mz_1680.6_572	28.3263	SN1_1	NA				1680.64	#DIV/0!	16	0	0	0	0	0	0	0	0	0	54967	83020	55713	21321	97147	89266	6
SC2880_142mz_1964.3_609	34.247	SN1_1	NA				1964.32	#DIV/0!	1	0	0	0	0	0	0	0	0	0	11487	20324	13436	13226	11197	0	7
SC3106_142mz_2064.9_619	36.142	SN1_1	NA				2064.91	#DIV/0!	4	0	0	0	0	0	0	0	0	0	27650	30170	0	20444	0	0	9
SC3196_73mz_2106.4_622	36.8978	SN1_1	NA				2106.41	#DIV/0!	6	0	0	0	0	0	0	0	0	0	40114	51470	41972	0	0	0	9
SC3365_319mz_2184.2_627	38.3138	SN1_1	NA				2184.17	#DIV/0!	8	0	0	0	0	0	0	0	14227	9552	30596	38510	43841	19492	0	0	7
SC3712_315mz_2357.1_635	41.2264	SN1_1	NA				2357.15	#DIV/0!	20	0	0	0	0	0	0	0	0	0	170988	178728	184736	0	0	0	9
SC3756_204mz_2379.3_638	41.5963	SN1_1	NA				2379.3	#DIV/0!	5	0	0	0	0	0	0	0	0	0	14579	15480	0	17018	0	0	9
SC3772_56mz_2387.1_639	41.7272	SN1_1	NA				2387.14	#DIV/0!	22	0	0	0	0	0	0	0	0	191966	99509	132305	152455	0	0	0	8
SC6357_204mz_3961.5_665	63.4193	SN1_1	NA				3961.5	#DIV/0!	21	0	0	0	0	0	0	0	0	0	118474	193897	76418	0	0	0	9
SC63_147mz_997.2_493	10.617	SN1_2	NA				997.182	#DIV/0!	39	0	0	0	0	0	0	0	0	0	554607	618013	381817	553140	0	0	8
SC107_147mz_1010.6_495	10.9844	SN1_2	NA				1010.63	#DIV/0!	9	0	0	0	0	0	0	0	0	0	10879	15388	0	0	0	21546	9
SC135_75mz_1019.2_498	11.2193	SN1_2	NA				1019.22	#DIV/0!	13	0	0	0	0	0	0	0	0	0	41148	54084	0	48185	0	0	9
SC279_207mz_1063.3_16	12.4247	SN1_2	NA				1063.34	#DIV/0!	11	37706	16062	40015	25340	27209	20842	22486	30781	30098	33361	29121	23170	27132	38752	39079	0
SC291_77mz_1067.1_502	12.5287	SN1_2	NA				1067.14	#DIV/0!	14	53603	54756	0	0	0	0	0	0	0	33827	44320	56153	0	55077	40272	7
SC576_113mz_1154.7_32	14.9212	SN1_2	NA				1154.7	#DIV/0!	24	1224288	1150258	1033354	87501	117604	75412	93380	76660	112649	300152	394907	479204	594933	752900	568292	0
SC579_133mz_1155.6_515	14.9447	SN1_2	NA				1155.56	#DIV/0!	19	0	0	0	0	0	0	0	0	0	71793	70111	0	0	96059	90681	8
SC727_73mz_1201.1_519	16.1878	SN1_2	NA				1201.05	#DIV/0!	18	0	0	0	0	0	0	0	0	0	58221	70264	52936	0	0	34795	8
SC1008_147mz_1287.3_525	18.5451	SN1_2	NA				1287.32	#DIV/0!	61	0	0	0	0	0	0	0	0	0	63910946	25541620	21242550	0	0	0	9
SC1040_130mz_1297.1_526	18.8127	SN1_2	NA				1297.12	#DIV/0!	10	0	0	0	0	0	0	0	0	0	17052	29376	0	19047	0	0	9
SC1382_73mz_1402.3_391	21.6807	SN1_2	NA				1402.3	#DIV/0!	36	0	0	0	0	0	0	0	39066	0	155792	170945	158758	76477	111826	62013	5
SC1632_73mz_1487.5_544	23.7779	SN1_2	NA				1487.54	#DIV/0!	20	0	0	0	0	0	0	0	0	0	67747	89998	0	0	145077	84560	8
SC1674_144mz_1501.8_546	24.1277	SN1_2	NA				1501.76	#DIV/0!	6	0	0	0	0	0	0	0	0	0	60193	72623	63396	0	0	0	9
SC1941_73mz_1592.7_403	26.3666	SN1_2	NA				1592.75	#DIV/0!	112	0	0	0	0	0	0	0	0	185521	1922033	1868692	1794376	741083	843737	729501	5
SC2526_287mz_1815.6_592	31.2757	SN1_2	NA				1815.65	#DIV/0!	6	0	0	0	0	0	0	0	0	0	30919	41631	59461	0	0	0	9
SC3805_315mz_2404.3_641	42.0089	SN1_2	NA				2404.33	#DIV/0!	19	0	0	0	0	0	0	0	0	0	23581	31798	37340	0	0	29751	8
SC3975_174mz_2496.4_647	43.4308	SN1_2	NA				2496.42	#DIV/0!	7	0	0	0	0	0	0	0	0	0	44772	24019	26912	0	0	15792	8
SC74_75mz_1000.4_494	10.7059	SN1_3	NA				1000.44	#DIV/0!	5	73701	126301	0	0	0	0	0	0	0	43066	51757	46694	5666	0	46810	8
SC107_117mz_1010.7_496	10.9852	SN1_3	NA				1010.66	#DIV/0!	4	0	0	0	0	0	8487	0	0	6703	14179	0	12323	10006	0	11900	8
SC406_75mz_1102.6_155	13.4976	SN1_3	NA				1102.6	#DIV/0!	10	0	0	0	34326	0	30694	33825	45401	36758	0	24820	28330	22863	42010	0	3
SC733_57mz_1202.8_171	16.2365	SN1_3	NA				1202.84	#DIV/0!	7	0	0	0	32787	33844	0	34771	27189	36756	21573	23244	24073	27173	30902	27851	1
SC806_228mz_1225.4_672	16.8523	SN1_3	NA				1225.37	#DIV/0!	6	0	0	0	0	0	0	0	0	0	0	31879	18699	0	39397	0	9
SC900_73mz_1254.0_676	17.6358	SN1_3	NA				1254.05	#DIV/0!	7	0	0	0	0	0	0	0	0	0	0	21343	26119	0	42292	0	9
SC1577_73mz_1468.7_542	23.3132	SN1_3	NA				1468.65	#DIV/0!	57	0	0	0	0	0	0	0	0	0	415150	608568	497475	0	148870	0	8
SC1765_73mz_1533.0_551	24.8969	SN1_3	NA				1533.02	#DIV/0!	72	0	0	0	0	0	0	0	0	0	4152082	4350661	4276118	0	0	0	9
SC1842_158mz_1559.0_556	25.537	SN1_3	NA				1559.03	#DIV/0!	13	0	0	0	0	0	0	0	0	0	137306	149491	128757	0	0	0	9
SC1842_73mz_1559.0_557	25.537	SN1_3	NA				1559.03	#DIV/0!	34	0	0	0	0	0	0	0	0	0	315572	280005	304404	0	0	0	9
SC2365_184mz_1753.0_581	29.9243	SN1_3	NA				1752.98	#DIV/0!	29	0	0	0	0	0	0	0	0	0	230267	338746	344954	0	0	0	9
SC2365_70mz_1753.0_684	29.9243	SN1_3	NA				1752.98	#DIV/0!	5	0	0	0	0	0	0	0	0	0	115120	230900	198812	0	0	0	9
SC2475_174mz_1795.0_586	30.8521	SN1_3	NA				1794.98	#DIV/0!	9	0	0	0	0	0	0	0	0	0	30939	21155	35081	29392	0	0	8
SC2512_142mz_1809.7_589	31.1566	SN1_3	NA				1809.69	#DIV/0!	1	0	0	0	0	0	0	0	0	0	30014	20914	39020	18247	0	24644	7
SC2608_285mz_1850.3_99	31.9686	SN1_3	NA				1850.32	#DIV/0!	10	17875	20586	17188	0	0	0	258788	233501	293344	41471	55515	56571	21065	0	39722	4
SC2715_278mz_1895.1_601	32.8645	SN1_3	NA				1895.15	#DIV/0!	6	0	0	0	0	0	0	0	0	0	16888	0	32908	32535	0	0	9
SC2764_202mz_1915.6_605	33.2739	SN1_3	NA				1915.63	#DIV/0!	5	0	0	0	0	0	0	0	0	0	25491	0	30078	0	0	10128	9
SC3063_204mz_2044.9_616	35.777	SN1_3	NA				2044.87	#DIV/0!	3	0	0	0	0	0	0	0	0	0	13829	0	12474	0	0	11283	9
SC3099_174mz_2061.7_692	36.084	SN1_3	NA				2061.72	#DIV/0!	5	0	0	0	0	0	0	0	0	0	14989	27461	16193	0	0	0	9
SC3162_73mz_2090.6_621	36.61	SN1_3	NA				2090.61	#DIV/0!	48	0	0	0	0	0	0	0	0	0	210006	0	274061	0	0	204172	9
SC3408_294mz_2204.3_629	38.6745	SN1_3	NA				2204.34	#DIV/0!	4	0	0	0	0	0	0	0	0	0	12729	11947	14349	0	0	0	9
SC3735_73mz_2368.5_637	41.4167	SN1_3	NA				2368.54	#DIV/0!	189	0	0	0	0	0	0	0	0	0	2551278	2334536	2813455	542026	775876	776026	6
SC3816_218mz_2410.2_642	42.0995	SN1_3	NA				2410.2	#DIV/0!	70	0	0	0	0	0	0	0	0	0	517722	631490	663409	0	122834	166454	7
SC3822_116mz_2413.3_705	42.1473	SN1_3	NA				2413.3	#DIV/0!	4	0	0	0	0	0	0	0	0	0	0	24708	17785	0	0	16530	9
SC4746_204mz_2950.3_659	49.8993	SN1_3	NA				2950.28	#DIV/0!	23	0	0	0	0	0	0	0	0	0	76193	38224	84575	85682	140913	125604	6
SC4995_73mz_3106.4_661	51.9864	SN1_3	NA				3106.39	#DIV/0!	94	0	0	0	0	0	0	0	0	0	266738	0	254299	160155	0	0	9
SC1_171mz_978.1_666	10.0952	SN3_1	NA				978.086	#DIV/0!	76	0	0	0	0	0	0	0	0	0	0	1006093	1649752	1410287	0	336654	8
SC37_112mz_989.1_463	10.3963	SN3_1	NA				989.105	#DIV/0!	6	0	0	0	0	0	0	0	14000	13746	0	11496	13477	10525	15159	13452	5
SC190_126mz_1036.2_6	11.6823	SN3_1	NA				1036.17	#DIV/0!	61	2815269	3425239	3662062	634897	430483	1359045	416966	921830	377621	1924573	1687661	1363043	2328482	1425966	584053	0
SC223_152mz_1046.3_12	11.9592	SN3_1	NA				1046.3	#DIV/0!	22	47796	37876	38333	0	0	0	0	0	0	52561	65796	0	56179	0	72322	8
SC1673_144mz_1501.5_394	24.121	SN3_1	NA				1501.48	#DIV/0!	4	0	0	0	0	0	0	9882	13161	0	0	0	0	21101	25463	20294	8
SC2067_174mz_1640.0_566	27.4286	SN3_1	NA				1640	#DIV/0!	6	0	0	0	0	0	0	0	0	0	56000	51386	52250	22737	18381	25215	6
SC2271_218mz_1717.4_578	29.1382	SN3_1	NA				1717.39	#DIV/0!	39	0	0	0	0	0	0	0	0	0	1055878	1202899	1277074	549275	494020	485802	6
SC2306_292mz_1730.6_579	29.431	SN3_1	NA				1730.65	#DIV/0!	6	0	0	0	0	0	0	0	0	0	32524	43025	43077	20710	32773	54715	6
SC2614_73mz_1852.6_596	32.0139	SN3_1	NA				1852.58	#DIV/0!	74	0	0	0	0	0	0	0	0	0	261918	563383	518927	406174	0	531713	7
SC2618_174mz_1854.3_597	32.0491	SN3_1	NA				1854.35	#DIV/0!	14	0	0	0	0	0	0	0	0	0	311630	207570	265304	79650	95353	124734	6
SC2984_174mz_2008.7_612	35.1185	SN3_1	NA				2008.7	#DIV/0!	10	0	0	0	0	0	0	0	0	11731	71545	78637	77100	85046	82812	88545	5
SC3079_73mz_2052.3_617	35.9121	SN3_1	NA				2052.28	#DIV/0!	55	0	0	0	0	0	0	0	0	0	138479	144599	99969	209515	0	226330	7
SC3331_389mz_2168.5_699	38.0285	SN3_1	NA				2168.51	#DIV/0!	18	0	0	0	0	0	0	0	0	0	9877	34400	54973	76296	207289	170485	7
SC3355_232mz_2179.7_759	38.2332	SN3_1	NA				2179.75	#DIV/0!	5	0	0	0	0	0	0	0	0	0	0	0	0	23968	25289	18817	9
SC3358_73mz_2181.0_626	38.2559	SN3_1	NA				2180.99	#DIV/0!	56	0	0	0	0	0	0	0	0	0	338896	605215	1086814	782381	1562168	758971	6
SC3390_73mz_2195.8_761	38.5251	SN3_1	NA				2195.78	#DIV/0!	33	0	0	0	127773	234639	170148	72912	197794	221498	128121	0	0	76102	0	33927	3
SC3756_73mz_2379.4_766	41.5987	SN3_1	NA				2379.44	#DIV/0!	14	0	0	0	0	0	0	0	0	0	0	0	0	38929	104477	112568	9
SC4634_73mz_2879.6_656	48.9547	SN3_1	NA				2879.63	#DIV/0!	44	0	0	0	0	0	0	0	0	0	169198	205449	0	156073	103046	125910	7
SC4784_73mz_2974.1_484	50.2172	SN3_1	NA				2974.06	#DIV/0!	27	0	0	0	75869	42870	0	0	58312	85237	0	93236	0	57430	0	79948	5
SC121_140mz_1014.7_8	11.0951	SN3_2	NA				1014.68	#DIV/0!	6	9454	4347	9218	13685	0	14411	8607	11487	10322	7744	7618	7920	0	9116	6324	8
SC132_75mz_1018.3_714	11.1941	SN3_2	NA				1018.3	#DIV/0!	18	0	0	0	0	0	0	0	0	0	0	33639	39594	0	56061	0	9
SC324_75mz_1077.2_716	12.8047	SN3_2	NA				1077.24	#DIV/0!	4	0	10444	0	0	0	0	0	0	16141	0	0	0	15377	11446	0	9
SC540_58mz_1143.5_512	14.6158	SN3_2	NA				1143.52	#DIV/0!	2	0	0	0	0	0	0	0	0	0	29244	0	33022	37570	27050	0	8
SC640_73mz_1174.4_518	15.4597	SN3_2	NA				1174.41	#DIV/0!	6	0	0	0	0	0	0	0	0	0	26836	14200	29359	15672	25549	22434	6
SC727_73mz_1200.9_777	16.1837	SN3_2	NA				1200.9	#DIV/0!	18	0	0	0	0	0	0	0	0	0	0	0	115379	0	51812	54839	9
SC1346_73mz_1390.7_780	21.3704	SN3_2	NA				1390.72	#DIV/0!	25	0	0	0	0	0	0	0	0	0	67217	79519	71960	0	62820	61944	7
SC1612_73mz_1480.6_82	23.6068	SN3_2	NA				1480.59	#DIV/0!	52	639075	439734	471245	456398	843902	278838	512376	286332	646300	122050	213899	261069	222002	340153	232773	0
SC1645_160mz_1492.0_393	23.887	SN3_2	NA				1491.97	#DIV/0!	4	0	0	0	0	8398	0	9026	0	10305	0	0	109630	25108	24644	26862	7
SC1962_334mz_1600.1_559	26.5462	SN3_2	NA				1600.05	#DIV/0!	4	0	0	0	0	0	0	0	0	0	9736	10847	15920	7232	14661	7408	9
SC1983_116mz_1607.8_561	26.7164	SN3_2	NA				1607.76	#DIV/0!	30	0	0	0	0	0	0	0	0	0	1122181	1182456	1136289	499012	365461	311230	6
SC2427_73mz_1776.7_585	30.4494	SN3_2	NA				1776.75	#DIV/0!	163	0	0	0	0	0	0	0	0	0	2049498	2055512	2172086	1796334	1879108	1626548	6
SC2518_73mz_1812.1_591	31.2044	SN3_2	NA				1812.08	#DIV/0!	114	0	0	0	0	0	0	0	0	0	1264801	0	0	854398	1025846	758170	8
SC2573_204mz_1835.4_791	31.6708	SN3_2	NA				1835.42	#DIV/0!	23	0	0	0	0	0	0	0	0	239563	0	237242	0	0	495745	633391	8
SC2739_103mz_1905.2_748	33.065	SN3_2	NA				1905.18	#DIV/0!	19	0	0	0	0	0	0	31817	30805	0	0	0	0	94057	96694	0	8
SC2784_204mz_1923.9_749	33.4391	SN3_2	NA				1923.9	#DIV/0!	18	0	0	0	0	0	0	0	0	0	144767	164939	138005	83535	241187	381055	6
SC3144_174mz_2082.3_754	36.4582	SN3_2	NA				2082.27	#DIV/0!	25	0	0	0	0	0	0	0	0	0	0	0	0	94531	170172	96706	9
SC3289_73mz_2149.2_697	37.6762	SN3_2	NA				2149.16	#DIV/0!	67	0	0	0	0	0	0	0	0	0	0	0	262310	198557	428656	332489	8
SC3314_73mz_2160.7_758	37.8867	SN3_2	NA				2160.72	#DIV/0!	17	0	0	0	0	0	0	0	0	0	0	0	0	58993	42457	56287	9
SC3365_319mz_2184.0_799	38.3104	SN3_2	NA				2183.99	#DIV/0!	7	0	0	0	0	0	0	0	12573	0	0	0	0	0	20917	18688	9
SC3382_232mz_2192.2_760	38.4605	SN3_2	NA				2192.23	#DIV/0!	5	0	0	0	0	0	0	0	0	0	20051	22717	0	18505	15704	0	8
SC3410_174mz_2205.3_762	38.6912	SN3_2	NA				2205.34	#DIV/0!	15	0	0	0	0	0	0	0	0	0	19287	0	0	60372	128367	67303	8
SC3802_73mz_2402.5_767	41.9812	SN3_2	NA				2402.54	#DIV/0!	42	0	0	0	0	0	0	0	0	0	83131	108052	122017	134913	205214	0	7
SC3802_73mz_2402.5_768	41.9812	SN3_2	NA				2402.54	#DIV/0!	70	0	0	0	0	0	0	0	0	0	83131	108052	122017	134913	205214	0	7
SC3935_357mz_2474.9_648	43.0986	SN3_2	NA				2474.91	#DIV/0!	30	0	0	0	0	0	0	0	0	0	188741	332891	261676	121686	140271	99503	6
SC3998_144mz_2509.4_707	43.6304	SN3_2	NA				2509.35	#DIV/0!	16	0	0	0	0	0	0	0	0	0	0	0	38801	85105	66805	68004	8
SC4131_218mz_2580.9_650	44.7352	SN3_2	NA				2580.91	#DIV/0!	36	0	0	0	0	0	0	0	0	0	60045	0	43350	186695	236655	255992	7
SC4159_371mz_2596.5_772	44.9752	SN3_2	NA				2596.45	#DIV/0!	4	0	0	0	0	0	0	0	0	0	15009	0	11065	12337	9436	0	9
SC129_170mz_1017.4_711	11.1698	SN3_3	NA				1017.41	#DIV/0!	24	0	0	0	0	0	0	0	0	0	288664	0	0	362598	327585	290175	8
SC200_58mz_1039.1_499	11.7612	SN3_3	NA				1039.06	#DIV/0!	3	0	0	0	0	0	0	0	0	0	18504	23598	25895	20029	0	9397	8
SC219_88mz_1045.0_329	11.9231	SN3_3	NA				1044.98	#DIV/0!	9	0	0	0	0	41604	21621	0	0	0	0	0	0	12094	0	19230	8
SC317_73mz_1075.1_670	12.746	SN3_3	NA				1075.1	#DIV/0!	16	0	0	0	0	0	0	0	0	0	27086	42726	48531	39687	40805	30932	6
SC335_69mz_1080.7_715	12.8979	SN3_3	NA				1080.66	#DIV/0!	11	0	0	0	0	0	0	0	0	0	0	0	0	89969	73730	74999	9
SC439_204mz_1112.7_507	13.7736	SN3_3	NA				1112.7	#DIV/0!	3	0	0	0	0	0	0	0	0	0	78495	86282	86578	99604	131991	98848	6
SC670_70mz_1183.4_379	15.7047	SN3_3	NA				1183.37	#DIV/0!	7	0	0	0	0	0	42149	56842	47165	54655	1624381	1949474	1477650	754639	867278	923289	2
SC684_241mz_1187.7_37	15.8238	SN3_3	NA				1187.73	#DIV/0!	96	59107	22862	29392	418424	321036	168879	421042	284900	376053	4928087	5718970	5021380	1911144	1996444	1839863	0
SC1007_211mz_1286.7_727	18.5275	SN3_3	NA				1286.68	#DIV/0!	27	0	0	0	0	0	0	24915513	0	0	0	0	0	25193919	0	13243562	9
SC1014_299mz_1289.2_184	18.5963	SN3_3	NA				1289.2	#DIV/0!	37	0	0	0	120617668	118425943	120651128	138583955	136871739	124974372	124660276	236475405	241412225	228876184	199072332	205926545	0
SC1016_73mz_1289.7_185	18.6097	SN3_3	NA				1289.69	#DIV/0!	119	0	0	0	264919617	0	177072697	121158351	141854457	316410214	34755370	238816216	392418039	362089913	371462678	348353602	1
SC1113_199mz_1319.6_529	19.4267	SN3_3	NA				1319.59	#DIV/0!	2	0	0	0	0	0	0	0	0	0	18328	0	18003	19267	0	15755	8
SC1173_86mz_1337.9_192	19.9267	SN3_3	NA				1337.88	#DIV/0!	4	0	0	0	11301	15886	12276	15393	14017	15670	0	0	0	9217	0	8401	6
SC1207_58mz_1348.2_533	20.2094	SN3_3	NA				1348.23	#DIV/0!	22	0	0	0	0	0	0	0	0	0	577641	649275	717857	593514	928483	699991	6
SC1435_73mz_1420.5_205	22.1279	SN3_3	NA				1420.48	#DIV/0!	126	0	0	0	2261787	2337564	1914344	2287644	2222428	2581792	23472941	27583444	29416766	11526441	12135983	13618186	0
SC1521_84mz_1449.6_540	22.8451	SN3_3	NA				1449.63	#DIV/0!	69	0	0	0	0	0	0	0	0	0	625272	659851	834233	909347	880470	2141834	6
SC1693_174mz_1508.3_338	24.2888	SN3_3	NA				1508.3	#DIV/0!	6	39392	43441	43372	35990	28431	26201	27903	22229	33602	30809	48918	28818	40651	38690	5114	1
SC1693_174mz_1508.3_728	24.2888	SN3_3	NA				1508.3	#DIV/0!	6	39392	43441	43372	35990	28431	26201	27903	22229	33602	30809	48918	28818	40651	38690	5114	1
SC1752_73mz_1528.5_216	24.7846	SN3_3	NA				1528.45	#DIV/0!	153	0	0	0	3030189	3353663	2617898	3164781	3093768	3732242	39830418	43742980	42974576	17711170	21160542	18572859	0
SC1788_139mz_1540.7_730	25.0849	SN3_3	NA				1540.66	#DIV/0!	9	0	0	0	0	0	0	0	0	0	275744	384211	469581	281849	0	405054	7
SC1817_73mz_1550.4_731	25.3248	SN3_3	NA				1550.41	#DIV/0!	11	0	0	0	0	0	0	0	0	0	0	0	100507	66375	113259	44553	8
SC1817_73mz_1550.4_732	25.3248	SN3_3	NA				1550.41	#DIV/0!	21	0	0	0	0	0	0	0	0	0	0	0	100507	66375	113259	44553	8
SC1838_166mz_1557.7_399	25.5035	SN3_3	NA				1557.67	#DIV/0!	18	0	0	0	0	0	0	41873	0	46632	176143	185538	0	167088	232018	225650	5
SC2088_180mz_1647.8_736	27.5998	SN3_3	NA				1647.75	#DIV/0!	75	0	0	0	0	0	0	0	0	0	0	0	0	454134	440552	677185	9
SC2114_211mz_1657.4_94	27.8137	SN3_3	NA				1657.43	#DIV/0!	41	325204	181983	222106	43108	465651	0	59193	162213	266943	0	0	0	217405	45495	234087	4
SC2254_73mz_1710.8_577	28.9931	SN3_3	NA				1710.82	#DIV/0!	49	0	0	0	0	0	0	0	0	0	427387	769081	664262	543135	490056	704394	6
SC2271_218mz_1717.4_738	29.1391	SN3_3	NA				1717.43	#DIV/0!	21	0	0	0	0	0	0	0	0	0	568094	612950	690542	280965	267413	237232	6
SC2314_269mz_1733.7_580	29.4981	SN3_3	NA				1733.68	#DIV/0!	62	0	0	0	0	0	0	0	0	0	391049	446849	422248	385109	722653	883443	6
SC2715_73mz_1895.1_602	32.8628	SN3_3	NA				1895.06	#DIV/0!	12	0	0	0	0	0	0	27760	0	0	11771	0	14750	71040	65998	67981	6
SC3210_73mz_2112.8_755	37.0144	SN3_3	NA				2112.82	#DIV/0!	38	0	0	0	0	0	0	0	0	0	0	0	0	64342	222498	173537	9
SC3512_326mz_2256.6_764	39.5477	SN3_3	NA				2256.63	#DIV/0!	14	0	0	0	0	0	0	0	0	0	0	0	0	61781	101231	86225	9
SC4210_174mz_2626.3_652	45.4055	SN3_3	NA				2626.26	#DIV/0!	65	0	0	0	0	0	0	0	0	0	267683	212307	292611	403192	440767	518742	6
SC6170_361mz_3844.0_664	61.8481	SN3_3	NA				3843.99	#DIV/0!	16	0	0	0	75321	0	57543	0	0	0	139150	219014	269671	81154	140481	53927	4
SC1633_179mz_1488.0_212	23.7881	MT3_2	Nicotinamide	1	918	1492	1487.95	0.00271202	53	0	0	0	618950	718554	573830	421629	476462	476500	152394	159463	130926	0	0	69754	2
SC1254_215mz_1362.7_69	20.6045	SN3_1	Nonanoic acid	1	849	1355	1362.69	0.00567516	23	160317	118223	86785	96439	138902	125114	71878	96584	127720	81007	88086	46491	107443	86838	83337	0
SC3440_73mz_2220.3_107	38.9406	MT1_2	Oleic acid	1	933	2222	2220.28	0.000776126	154	331425	178410	217516	1370337	1856336	1442321	1964120	2176419	2335354	753695	731923	570463	827092	453128	812344	0
SC3452_73mz_2226.5_432	39.0444	MT3_3	Oleic acid	1	816	2218	2226.49	0.00382823	51	0	0	0	0	0	0	132298	145001	183405	0	0	0	0	0	0	9
SC2574_73mz_1835.6_253	31.6742	MT3_3	Ornithine	4	934	1839	1835.59	0.00185607	127	0	0	0	1763683	1908728	1668675	3904604	4023601	4248470	29578605	32988013	29821197	32503403	51568162	49221039	0
SC2405_73mz_1768.1_416	30.259	SN1_2	Ornithine	3	937	1769	1768.13	0.000491591	99	0	0	0	0	0	0	258291	192080	303023	1800022	2014379	2831674	2542399	2743407	2724334	3
SC2382_254mz_1759.5_240	30.0686	SN3_1	Orotic acid	3	918	1762	1759.51	0.00141255	49	0	0	0	798354	804026	657570	103483	119700	141916	4794176	9034945	7995084	728030	842309	818016	0
SC3068_313mz_2047.2_104	35.8199	MT3_2	Palmitic acid	1	950	2050	2047.22	0.00135546	151	1808798	2056049	1919125	9428764	7399951	7396478	8783140	6861538	8257028	4558768	4085959	3907026	4611208	4719095	4701211	0
SC3026_73mz_2028.1_103	35.4708	MT1_1	Palmitoleic acid	1	934	2027	2028.05	0.000518264	169	452780	342554	334018	2616793	3851038	2951452	3394487	3956836	4025089	1157585	1427266	1210780	1254660	872647	1099248	0
SC4727_439mz_2938.4_450	49.7408	MT3_3	Pentacosanoic acid	1	800	2923	2938.43	0.00527859	32	0	0	0	0	0	0	129434	99938	138422	0	0	0	0	0	0	9
SC2000_73mz_1614.5_564	26.8649	SN3_2	PEP	3	925	1615	1614.48	0.00032095	100	0	0	0	0	0	0	0	0	0	1178293	1471843	1246468	837580	1242117	1161476	6
SC2073_73mz_1642.0_231	27.4733	MT3_1	Phenylalanine	2	917	1636	1642.02	0.00368187	57	0	0	0	372339	398279	318260	579926	582668	626688	6639065	7545063	7631174	4379337	5113711	4881631	0
SC1840_120mz_1558.2_555	25.5169	SN3_1	Phenylalanine	1	881	1560	1558.22	0.00114371	52	0	0	0	0	0	0	0	0	0	1252543	1663462	1485691	1126111	1192986	1223748	6
SC3693_73mz_2347.5_281	41.0646	MT1_2	phenyl-beta-glucopyranoside			2349	2347.46	0.000655139	248	0	0	0	20984150	23415203	20796204	22263191	20775657	23002792	13401953	14357215	15305794	14660839	15149833	14896739	0
SC2495_73mz_1802.5_248	31.0131	MT1_3	Phosphocolamine	4	852	1791	1802.51	0.00642484	56	0	0	0	232309	247014	166446	153152	113598	173054	0	0	0	0	0	0	6
SC1089_142mz_1311.9_187	19.2179	SN1_3	Proline	2	912	1311	1311.95	0.000720904	23	0	0	0	84369	36209	68056	84619	123851	58983	297086	314485	251465	65580	70326	55240	0
SC2371_174mz_1755.4_582	29.978	SN1_3	Putrescine	4	866	1757	1755.41	0.000905129	21	0	0	0	0	0	0	0	0	0	219308	164661	204619	0	75564	0	8
SC2371_174mz_1755.4_739	29.9788	SN3_3	Putrescine	4	851	1757	1755.45	0.000884517	14	0	0	0	0	0	0	0	0	0	0	0	0	61159	52400	67195	9
SC2193_451mz_1687.6_95	28.4797	SN3_3	Pyrophosphate	4	911	1653	1687.58	0.0209211	123	14376251	11479476	11787708	6257587	20296972	6632791	7069954	17406006	17593668	1294923	2031327	2311849	12968282	3562533	5938632	0
SC2361_73mz_1751.5_239	29.8917	MT3_1	Ribitol	5	966	1753	1751.5	0.000853997	159	0	0	0	29966347	37663980	32071174	34283923	32091695	36666671	18998794	22886331	22716662	21363476	21912609	20704312	0
SC2231_73mz_1702.2_576	28.8018	SN3_1	Ribose	4+1	923	1704	1702.16	0.00107754	45	0	0	0	0	0	0	0	0	0	1020529	1380388	1215662	330154	281054	394438	6
SC4191_73mz_2614.4_651	45.236	SN3_2	Sedoheptulose-7P	6+1	629	2617	2614.41	0.000991366	15	0	0	0	0	0	0	0	0	0	85567	73113	78367	55681	64627	0	7
SC1280_73mz_1370.6_199	20.8218	SN1_3	Serine	3	917	1373	1370.64	0.00171721	77	0	0	0	1361631	1616269	1103287	1470346	1453934	1622441	829386	1976561	1170047	1234409	291423	67314	0
SC941_73mz_1266.6_383	17.9797	SN3_1	Serine	2	922	1268	1266.63	0.00107942	74	0	0	0	0	0	218767	291299	266121	416376	5846239	5949855	6130383	1769510	3718134	3412476	2
SC3565_73mz_2283.1_634	39.9898	SN3_2	Spermidine	4	925	2284	2283.1	0.000393259	122	0	0	0	0	0	0	0	0	0	7650561	7849833	6752659	4175910	3983161	4851957	6
SC4072_174mz_2549.1_649	44.2437	SN3_3	Spermidine	4	940	2549	2549.07	2.89659e-05	109	0	0	0	0	0	0	0	0	0	656945	1109046	1704799	937878	2292351	1341030	6
SC4571_69mz_2840.7_306	48.4338	MT1_1	Squalene		901	2832	2840.67	0.00306255	80	0	0	0	1421222	1591299	1177610	2599788	2457323	3013506	0	0	0	0	0	0	6
SC3488_341mz_2244.6_108	39.3466	MT1_2	Stearic acid	1	934	2246	2244.59	0.000629196	111	1272819	1443282	1374381	6050949	4959702	5896543	5188980	3758026	5567451	3811779	3207695	2963033	3599016	3569528	3508516	0
SC1121_147mz_1322.0_531	19.4922	SN3_3	Succinate	2	807	1321	1321.98	0.000744536	45	0	0	0	0	0	0	0	0	0	4035562	4369661	4267105	2124033	2325717	2438179	6
SC1366_73mz_1397.1_201	21.5458	MT3_2	Threonine	3	936	1400	1397.14	0.00204418	105	0	0	0	628090	738661	572924	1276872	1400131	1306229	7059641	9077139	8103395	6064776	3107614	2633601	0
SC1075_73mz_1307.7_528	19.1012	SN3_1	Threonine	2	931	1306	1307.67	0.001282	91	0	0	0	0	0	0	0	0	0	4038148	3949160	4243878	2981026	5020518	6050613	6
SC4526_361mz_2812.4_305	48.0557	MT1_2	Trehalose		916	2715	2812.39	0.0358723	138	0	0	0	2914634	3247927	2516956	0	467319	0	9495686	9586086	9346269	2357938	2942331	2759226	2
SC4526_73mz_2812.2_445	48.0531	MT3_1	Trehalose		726	2715	2812.2	0.0358007	143	0	0	0	0	0	0	696060	0	784615	0	0	0	1736209	3005064	0	8
SC3497_202mz_2249.0_633	39.4202	SN3_3	Tryptophan	3	892	2255	2248.99	0.00266341	171	0	0	0	0	0	0	0	0	0	2911094	3610675	3413579	2510005	2959665	3037721	6
SC2865_218mz_1958.0_266	34.1204	MT3_2	Tyrosine	3	937	1959	1957.99	0.000516339	120	0	0	0	467457	475523	402771	1513369	1558539	1661684	10947002	11969172	12702697	11310309	14236599	14717928	0
SC2729_179mz_1901.0_603	32.9811	SN3_3	Tyrosine	2	915	1904	1900.98	0.00158575	50	0	0	0	0	0	0	0	0	103195	1142229	1030891	1221034	808975	605222	723143	5
SC1903_179mz_1579.9_558	26.0504	SN3_2	Tyrosol	2	832	1569	1579.9	0.00694608	13	0	0	0	0	0	0	0	0	0	73703	94463	10916	65016	69303	68597	6
SC3326_73mz_2166.2_272	37.9874	MT1_1	UMP	5	647	2896	2166.25	0.251986	60	0	0	0	181810	373500	83531	136875	0	195863	0	0	0	0	0	0	7
SC4666_73mz_2900.1_808	49.2282	SN3_2	UMP	5	828	2896	2900.09	0.00141221	76	0	0	0	0	0	0	0	0	0	0	330238	0	0	397305	410698	9
SC1212_241mz_1349.8_127	20.2513	SN3_2	Uracil	2	917	1343	1349.76	0.00503645	25	0	20886	23919	58947	0	51524	37234	35903	22563	870589	713635	809900	289099	362365	325193	1
SC954_147mz_1270.6_385	18.0889	MT3_2	Urea	2	847	1249	1270.63	0.017316	16	0	0	0	0	0	95761	99915	95098	130580	0	0	0	0	0	0	8
SC3945_73mz_2480.1_645	43.1792	SN3_3	Uridine	4	868	2482	2480.13	0.000753613	83	0	0	0	0	0	0	0	0	0	6559197	6790901	7295076	629512	556430	721566	6
SC810_144mz_1226.4_173	16.8809	SN1_1	Valine	2	928	1228	1226.42	0.00128743	80	0	0	0	302920	259361	230173	346580	357141	348185	1751821	2284607	2123251	1463030	1164121	1029641	0
SC382_72mz_1094.9_153	13.2871	SN3_2	Valine	1	933	1100	1094.9	0.00463778	71	0	0	0	123530	165155	150483	250764	232186	304303	5154869	5763077	5478646	3098210	3672168	3663861	0
SC3055_353mz_2041.5_349	35.7158	MT3_3	Xanthine	3	804	2044	2041.5	0.00122081	8	0	0	0	0	18824	21452	14875	0	16634	0	0	0	0	0	0	8
SC3056_73mz_2041.7_615	35.7191	SN3_2	Xanthine	3	931	2044	2041.69	0.00113215	91	0	0	0	0	0	0	0	0	0	2290323	1866717	2738589	595715	759540	684878	6
SC3578_406mz_2289.8_433	40.1015	SN1_1	Xanthurenic acid	3	877	2265	2289.79	0.010945	11	0	0	0	0	0	0	13089	16851	14156	28883	35163	29848	70499	67457	55384	3

## Sheet: Annotation3
Unique ID	Retention time	Filename	Compound	Derivatization	Matchfactor (>750)	RI Database	RI Experiment	RI difference	Nr. of peaks	BLANK1	BLANK2	BLANK3	MT1_1	MT1_2	MT1_3	MT3_1	MT3_2	MT3_3	SN1_1	SN1_2	SN1_3	SN3_1	SN3_2	SN3_3	Comments
SC260_73mz_1057.4_149	12.2638	MT3_1	13C Pyruvate	1+1	924	1059	1057.45	0.00146438	45	0	0	0	640624	730687	614415	634641	680322	759521	1447991	1651007	1791069	1218672	1084978	1090753	0
SC5533_69mz_3444.2_319	56.503	MT1_2	14-Demethyllanosterol	1	890		3444.2	#DIV/0!	150	0	0	0	1887745	1484790	1700338	566660	572344	605313	0	0	0	0	0	0	6
SC4159_371mz_2596.5_294	44.976	MT1_1	1-Monopalmitin	2	892	2607	2596.5	0.00402662	51	0	0	0	183014	256381	161590	203160	194397	219020	0	0	0	0	0	0	6
SC3304_327mz_2156.2_106	37.8047	BLANK1	1-Octadecanol	1	875	2152	2156.22	0.00195928	4	4907	2565	0	65905	57425	63458	81298	43947	83643	28190	27092	0	10367	0	16052	2
SC514_73mz_1135.6_513	14.4003	SN1_1	2-Hydroxybutyric acid	2	782	1136	1135.64	0.000318931	7	0	0	0	0	0	0	0	0	0	11421	39366	19687	0	0	0	9
SC2494_73mz_1802.0_587	31.0039	SN3_2	2-PG	4	869	1803	1802.05	0.000528821	68	0	0	0	0	0	0	0	0	0	374013	552955	570578	328782	405047	328169	6
SC5439_472mz_3385.2_459	55.7143	MT3_3	3-[(Trimethylsilyl)oxy]ergost-7-ene	1	808		3385.21	#DIV/0!	75	0	0	0	0	0	0	302999	251041	305256	0	0	0	0	0	0	9
SC1589_73mz_1473.1_211	23.4223	SN3_3	3-aminoisobutyric acid	3	825	1474	1473.09	0.000619558	11	52817	63429	0	65628	53362	47643	57839	47118	64982	35804	48119	51266	54924	52596	38712	0
SC4865_73mz_3024.9_660	50.8975	SN3_1	3-AMP	5	884	2988	3024.94	0.0123641	137	0	0	0	0	0	0	0	0	0	4369742	5173895	6082044	1714443	2900923	2699525	6
SC1997_147mz_1613.6_562	26.8448	SN1_2	3-hydroxy-3-methylglutaric acid	3	754	1614	1613.57	0.000265333	24	0	0	0	0	0	0	0	0	0	78831	121082	129410	0	0	0	9
SC2699_73mz_1888.2_600	32.7253	SN1_1	3-hydroxyanthranilic acid	3	756	1872	1888.18	0.00864377	63	0	0	0	0	0	0	0	0	0	262985	214342	0	0	0	374611	9
SC2699_354mz_1888.1_599	32.7244	SN3_1	3-hydroxyanthranilic acid	3	847	1872	1888.14	0.00861971	26	0	0	0	0	0	0	0	0	0	91083	98652	117057	98711	0	117212	7
SC618_147mz_1167.5_517	15.2701	SN1_2	3-Hydroxybutyric acid	2	850	1148	1167.47	0.0169594	20	0	0	0	0	0	0	0	0	0	78287	78952	78049	47383	0	0	8
SC2559_73mz_1829.5_251	31.5517	SN1_3	3-PG	4	962	1831	1829.46	0.000842658	175	0	0	0	235673	300733	263160	314130	267557	272936	5447123	5402904	5506057	3950552	5870935	5763798	0
SC1793_174mz_1542.2_783	25.1218	SN3_2	4-Aminobutanoic acid	3	882	1543	1542.16	0.000545627	26	0	0	0	0	0	0	0	0	0	238295	267871	241454	196196	262488	356268	6
SC5000_73mz_3109.5_662	52.0283	SN3_2	5-AMP	5	877	3109	3109.52	0.00016768	96	0	0	0	918045	0	0	994714	0	529801	408700	729196	564797	168256	299906	293497	3
SC3861_73mz_2434.3_289	42.4711	MT1_1	5-Methyluridine	3	807	2478	2434.27	0.017648	94	0	0	0	320960	432977	428940	150172	169265	226281	0	0	0	0	0	0	6
SC2467_75mz_1791.7_790	30.7807	SN3_2	Acetyl-glutamate	2	716	1791	1791.75	0.000417307	22	0	0	0	0	0	0	0	0	0	0	0	0	61011	99760	99748	9
SC2694_264mz_1886.2_256	32.6858	MT1_1	Adenine	3	887	1887	1886.2	0.000421487	7	0	0	0	24540	19374	24410	0	0	0	0	38041	43291	0	21710	0	6
SC4215_73mz_2628.9_356	45.4426	MT3_2	Adenosine	3	883	2630	2628.85	0.000436066	82	0	0	0	0	541236	193421	0	300010	235606	397638	261240	0	0	0	0	6
SC4286_73mz_2670.4_297	46.0371	SN3_2	Adenosine	4	953	2671	2670.43	0.000214686	283	0	0	0	1991969	1115717	1250910	2357620	1300659	1976630	32409958	35118579	38165253	14508989	17412090	16846813	0
SC433_116mz_1110.8_157	13.7218	MT3_1	Alanine	2	841	1112	1110.81	0.00107288	58	0	0	0	910431	969489	919098	1188500	1326981	1249468	14601977	16416708	15345300	7304828	8126048	10117997	3
SC1287_188mz_1372.8_535	20.8796	SN3_2	Alanine	3	916	1374	1372.76	0.000904259	48	0	0	0	0	0	0	0	0	0	151767	258960	451686	217630	478344	227660	6
SC1621_73mz_1483.5_392	23.6789	SN1_3	Aminomalonic acid	3	888	1485	1483.52	0.000999633	24	0	0	0	0	0	0	114388	96945	120479	176408	169844	80680	15660	80467	85021	3
SC2029_73mz_1625.5_228	27.1082	SN3_3	Arginine	3	894	1628	1625.5	0.00153827	135	0	0	0	905847	1151544	1077562	0	1253083	0	8318832	10040689	7723470	2127848	4658361	3573526	2
SC1703_100mz_1511.8_548	24.3744	SN1_1	Asparagine	2	754	1501	1511.78	0.00718332	13	0	0	0	0	0	0	0	0	0	68808	83586	92117	0	0	0	9
SC2088_73mz_1647.8_567	27.6007	SN1_1	Asparagine	4	608	1649	1647.79	0.000733259	59	0	0	0	0	0	0	0	0	0	340336	139838	376782	0	0	0	9
SC1977_73mz_1605.7_733	26.6703	SN3_3	Asparagine	2	777	1606	1605.67	0.000204079	69	0	0	0	0	0	0	0	0	0	888309	0	1752486	984944	768756	1562232	7
SC1977_73mz_1605.7_734	26.6703	SN3_3	Asparagine	2	864	1606	1605.67	0.000204079	86	0	0	0	0	0	0	0	0	0	888309	0	1752486	984944	768756	1562232	7
SC2187_116mz_1685.5_573	28.4328	SN3_3	Asparagine	3	855	1688	1685.46	0.00150505	100	0	0	0	0	0	0	167110	0	0	3448798	4531314	4292894	1253285	2408916	1749688	5
SC1765_73mz_1532.8_217	24.8911	SN3_1	Aspartate	3	925	1534	1532.78	0.000794032	101	0	0	0	1224256	1280224	1028920	1186630	1281008	1314865	3217805	5936461	3397833	3878050	4423325	3793128	0
SC1765_73mz_1532.8_729	24.8927	SN3_2	Aspartate	3	754	1534	1532.85	0.000751641	101	0	0	0	0	0	0	0	0	0	4181295	0	0	3151721	4047842	3559101	8
SC1465_73mz_1430.5_336	22.3737	SN3_3	Aspartate	2	940	1432	1430.47	0.00106884	64	0	0	0	82532	158587	118658	176688	122170	214341	1264271	1581942	1591056	895181	1190445	1320555	0
SC909_179mz_1256.9_48	17.7137	SN3_2	Benzoic acid	1	926	1249	1256.9	0.00632235	9	38812	28671	26903	48893	0	56240	0	0	0	42255	50108	48917	38651	36500	41725	4
SC559_73mz_1149.3_30	14.7745	MT3_1	Betaine		946	1152	1149.33	0.00231587	90	359039	360471	310206	10614332	7364841	8938780	6703329	4810993	6963761	0	0	0	0	0	0	6
SC559_73mz_1149.5_514	14.7778	SN1_1	Betaine		842	1152	1149.45	0.00221104	33	0	0	0	0	0	0	0	0	0	223059	192360	186274	0	82242	0	8
SC2519_73mz_1812.6_250	31.2155	MT1_2	Carbamoyl-aspartate	3	931	1814	1812.63	0.00075277	84	0	0	0	653551	689858	577948	0	0	0	1911158	2585196	3089668	0	0	0	6
SC5247_69mz_3264.6_456	54.1013	MT3_1	Cholesta-8,24-dien-3-ol, (3β,5α)-,	1	809		3264.57	#DIV/0!	134	0	0	0	0	0	0	656614	423991	622517	0	0	0	0	0	0	9
SC2584_73mz_1840.2_422	31.7656	SN3_1	Citrate	4	919	1842	1840.16	0.000998849	113	0	0	0	0	0	0	771795	828513	955855	806618	625472	683639	1774846	2893947	2257914	3
SC2580_157mz_1838.3_595	31.7287	SN1_1	Citrulline	3	723	1833	1838.31	0.00289893	80	0	0	0	0	0	0	0	0	0	1906708	1806931	1794830	532575	0	0	8
SC2579_157mz_1838.0_594	31.7228	SN3_2	Citrulline	3	731	1815	1838.02	0.0126824	13	0	0	0	0	0	0	0	0	0	989206	966650	919787	307191	580832	480005	6
SC1870_73mz_1568.5_224	25.7703	MT3_2	Cysteine	3	874	1568	1568.51	0.000328144	25	0	0	0	74836	126438	79891	142567	123505	139233	934167	1036195	973578	427999	383060	285321	0
SC3468_73mz_2234.6_275	39.1795	SN1_3	Cysthathionine	4	939	2238	2234.58	0.00152778	136	0	0	0	1406314	1280924	1204998	460479	383740	454666	2447673	2711859	2878203	317917	443419	606087	0
SC1549_75mz_1459.1_207	23.0785	MT1_2	Decanoic acid	1	890	1450	1459.11	0.00628552	26	0	0	0	124128	139040	135991	76320	48647	87553	284622	243519	286102	61795	72585	100541	0
SC648_73mz_1176.7_166	15.5226	MT1_3	Dehydroalanine	2	876	1206	1176.71	0.0242869	68	0	0	0	470671	409459	461243	720000	618133	744747	0	0	0	0	0	0	6
SC3875_369mz_2442.2_290	42.593	MT1_2	Eicosanoic acid	1	849	2433	2442.16	0.00376622	27	0	0	0	115588	99738	89686	109976	93331	109215	7067	0	0	0	0	0	6
SC5429_75mz_3378.9_486	55.6297	MT3_2	Ergosta-7,22-dien-3-ol, (3β,22E)-,	1	738	3203	3378.89	0.0549128	298	0	0	0	0	0	0	1512968	1466737	2068706	0	0	0	0	0	0	9
SC5290_363mz_3291.7_311	54.4644	SN1_2	Ergosterol	1	946	3309	3291.73	0.00521978	189	0	0	0	48454111	31067458	59672525	51374669	56918795	40878394	3270740	3304260	3002942	1376097	1565921	1771812	0
SC5391_363mz_3355.3_458	55.3143	MT3_2	Ergosterol_similar	1	602	3309	3355.3	0.0139908	89	0	0	0	0	0	0	747639	645873	574974	0	0	0	0	0	0	9
SC866_174mz_1243.7_45	17.3524	MT3_1	Ethanolamine	3	833	1266	1243.67	0.0176348	57	321031	313708	306767	422124	568314	327581	408753	320788	516504	232331	291043	321677	343603	358443	333575	0
SC977_174mz_1277.7_522	18.2825	SN1_2	Ethanolamine	3	824	1266	1277.71	0.00925175	32	0	0	0	0	0	0	0	0	0	149452	187470	174304	0	0	0	9
SC3712_73mz_2357.1_636	41.2254	SN3_2	Fructose-6P	6+1	783	2362	2357.09	0.00207882	56	0	0	0	0	0	0	0	0	0	536531	514247	568263	429021	445345	328229	6
SC1214_245mz_1350.5_197	20.2715	SN1_3	Fumarate	2	812	1353	1350.5	0.00184538	9	0	0	0	16733	16705	27672	21414	17751	46071	58586	80927	74529	61067	68723	65673	0
SC4849_204mz_3014.9_451	50.7634	MT3_3	Galactinol	9	857	2946	3014.91	0.0233924	66	0	0	0	0	234919	0	282997	217068	331227	0	0	0	0	0	0	8
SC3668_73mz_2334.9_279	40.8547	SN3_3	Galactinol_similar		742	2946	2334.89	0.207436	167	0	0	0	408361	0	324775	711783	690260	671654	1086662	1283680	1020448	1163271	2330919	2649411	1
SC3912_73mz_2462.0_292	42.8998	MT1_1	Galactitol_similar	6	782	1979	2462.03	0.24408	180	0	0	0	2097709	2191964	1752506	4046070	3820527	4261716	1956139	2049065	2203445	2252450	2502019	2049891	0
SC2914_73mz_1978.4_268	34.529	MT3_1	Galactitol	6	965	1979	1978.43	0.000286091	190	0	0	0	52561071	61814152	49920254	86455723	87327692	89079025	158855015	170791191	180464363	154562446	203804904	186417349	0
SC3917_73mz_2464.8_293	42.9426	MT3_3	Galactitol_similar		768		2464.81	#DIV/0!	272	0	0	0	1980826	2463177	2090301	5157549	4810378	5004182	2294248	2191201	2682280	2440231	2517504	2499216	0
SC3779_73mz_2390.9_435	41.7908	SN3_2	Galactose-6P	6+1	800	2392	2390.95	0.00044059	39	0	0	0	218185	221280	0	190498	229268	271751	96606	86659	155862	60954	125249	717521	1
SC4585_204mz_2849.2_483	48.5472	MT3_2	Gentiobiose	8	817	2870	2849.15	0.00726313	55	0	0	0	0	244762	132160	0	357765	323838	2876495	3147885	2846820	1960514	4482876	5017083	2
SC4650_204mz_2890.5_657	49.0999	SN1_1	Gentiobiose	8+1	840	2800	2890.49	0.0323192	42	0	0	0	0	0	0	0	0	0	170072	184230	148475	0	176920	149730	7
SC4504_73mz_2798.4_304	47.8667	SN3_2	Gentiobiose	8+1	915	2800	2798.37	0.000581918	329	0	0	0	6806799	8000636	6205879	12946844	12306139	14947013	50667490	54285288	55328533	33482343	36578379	27571292	0
SC3042_73mz_2035.4_270	35.6042	SN1_2	Gluconinc acid	6	891	2043	2035.38	0.00373169	69	0	0	0	184726	245542	178127	314427	280604	321349	476499	438198	468810	327589	504260	485190	0
SC2974_73mz_2004.3_269	35.0388	MT1_3	Glucose	5	784	2007	2004.33	0.00133169	19	0	0	0	107349	95291	75698	120444	118282	132819	0	0	0	0	0	0	6
SC2975_73mz_2004.5_611	35.0413	SN3_3	Glucose	5	946	2007	2004.46	0.00126329	130	0	0	0	0	0	0	0	0	0	1398757	1218908	1121775	846034	2136431	2890236	6
SC3716_73mz_2359.1_282	41.2598	MT1_3	Glucose-6P	6+1	689	2394	2359.15	0.0145574	24	0	0	0	71953	80825	60258	0	58607	0	0	732231	0	28645	623120	461982	4
SC1779_75mz_1537.6_219	25.0087	MT3_1	Glutamate	2	945	1539	1537.56	0.000934717	85	0	0	0	1390612	1403076	681368	2403111	2351434	2786692	18135836	18799681	15668458	13713574	11779157	17546351	0
SC1775_156mz_1536.2_218	24.9743	MT3_2	Glutamate	3	916	1537	1536.16	0.000544319	73	0	34641	0	1489941	1594513	1505689	1337964	1179204	1429453	4634829	5383883	4564570	5245183	7355416	5214463	0
SC2046_246mz_1631.8_230	27.2474	SN3_2	Glutamate	3	960	1631	1631.8	0.000488776	163	0	0	0	3397582	3485868	2940099	6330495	6247440	6698893	54156297	57565019	59947481	34745719	45395176	42019925	0
SC2450_156mz_1785.4_245	30.6406	MT1_1	Glutamine	3	913	1790	1785.41	0.00256695	33	0	0	0	139064	195140	167889	0	0	0	0	0	0	0	0	0	9
SC2452_73mz_1786.1_418	30.6549	SN1_3	Glutamine	3	935	1790	1786.05	0.0022053	143	0	0	0	0	0	0	827086	882749	939513	4837582	5371739	4973403	7332891	10178678	10704682	3
SC1187_73mz_1342.2_193	20.0451	SN1_1	Glyceric acid	3	912	1344	1342.22	0.00132608	53	0	0	0	307153	146661	152892	478995	460094	554079	491653	492044	572298	557093	759112	612919	0
SC2441_73mz_1781.9_242	30.5636	SN1_1	Glycerol-3P	4	925	1783	1781.92	0.000606046	92	0	0	0	2041536	2241222	1867902	1645505	1686402	1789643	789488	907732	1015242	383095	470871	325858	0
SC1113_73mz_1319.6_189	19.4269	MT3_2	Glycine	3	909	1322	1319.59	0.00182014	82	0	0	0	805794	771664	522249	1422147	1319642	1475379	11931963	13212137	14213011	7735171	8805074	8607320	0
SC484_102mz_1126.4_374	14.1486	SN3_3	Glycine	2	911	1128	1126.43	0.00139508	31	0	0	0	0	0	114053	153059	159102	180085	640673	806298	837552	682274	826526	741295	2
SC342_147mz_1082.9_152	12.9583	SN1_1	Glycolic acid	2	918	1081	1082.87	0.00172572	21	0	0	0	0	0	13363	0	0	0	74574	77156	80188	58476	69339	116751	5
SC3286_352mz_2147.8_696	37.6519	SN3_2	Guanine	3	829	2126	2147.83	0.0102659	37	0	0	0	0	0	0	0	0	0	0	263956	296679	202351	214667	0	8
SC4881_453mz_3035.0_307	51.032	MT1_2	Hexacosanoic acid	1	844	3036	3035	0.000328149	50	0	0	0	182881	254385	163681	453883	414697	616692	0	0	0	0	0	0	6
SC2834_154mz_1945.1_607	33.8627	SN3_1	Histidine	3	895	1945	1945.09	4.82367e-05	120	0	0	0	0	0	0	0	0	0	7232685	7161748	7950072	4621521	0	0	8
SC2834_154mz_1945.0_750	33.861	SN3_2	Histidine	3	833	1945	1945.01	4.50209e-06	42	0	0	0	0	0	0	0	0	0	0	0	0	3461594	6518692	2938702	9
SC1554_218mz_1460.8_541	23.1211	SN3_2	Homoserine	3	810	1441	1460.85	0.0137719	12	0	0	0	0	0	0	0	0	0	67649	72500	73736	40238	42476	41551	6
SC2539_265mz_1820.9_473	31.3798	MT3_2	Hypoxanthine	1	808	1811	1820.86	0.0054421	6	0	0	0	9464	14015	2543	2572	12384	14674	0	0	0	0	0	0	9
SC2539_265mz_1821.3_593	31.3882	SN1_1	Hypoxanthine	2	922	1826	1821.28	0.0025871	53	0	0	0	0	0	0	0	0	0	503805	562886	573660	0	0	0	9
SC2539_265mz_1821.2_743	31.3864	SN3_1	Hypoxanthine	2	813	1826	1821.19	0.00263642	24	0	0	0	0	0	0	0	0	0	0	0	0	134934	158069	162275	9
SC673_86mz_1184.4_169	15.7323	MT1_1	Isoleucine	1	809	1187	1184.38	0.00220365	12	0	0	0	42767	75103	57093	106788	65132	189326	0	0	0	0	0	0	6
SC1066_158mz_1305.1_186	19.0308	MT1_3	Isoleucine	2	861	1307	1305.1	0.00145532	63	0	0	0	424382	352647	294435	659705	637699	589455	0	0	0	0	0	0	6
SC298_147mz_1069.2_18	12.5851	MT3_2	Lactate	2	945	1066	1069.21	0.00300909	43	558800	984460	773468	878654	1200706	427768	1139341	701925	926131	1660782	1095761	1512496	1746261	1383018	1565953	0
SC5485_69mz_3413.8_318	56.0968	MT1_3	Lanosterol	1	909	3335	3413.82	0.0236348	178	0	0	0	2507614	2531125	1951325	3770674	3069554	3691771	0	0	0	0	0	0	6
SC2103_73mz_1653.6_233	27.7291	MT3_1	Lauric acid	1	780	1655	1653.6	0.000843843	57	0	0	0	686261	830489	637462	347290	318899	395088	251182	247522	258397	159474	159640	148369	0
SC991_158mz_1282.2_181	18.4041	SN3_2	Leucine	2	938	1285	1282.16	0.0022079	42	0	0	0	324330	253688	227866	387407	449178	301010	1139923	1060026	1105524	433434	445927	399674	0
SC603_86mz_1162.8_377	15.1418	SN3_3	Leucine	1	947	1165	1162.77	0.00191072	85	0	0	0	0	157217	0	222582	191182	291638	4684095	5264150	5503582	2682741	3265531	3294891	2
SC3433_192mz_2216.6_631	38.88	SN1_2	L-kynurenine	3	788	2184	2216.65	0.0149481	18	0	0	0	0	0	0	0	0	44740	68891	74124	70567	0	0	0	8
SC3432_73mz_2216.4_763	38.8766	SN3_3	L-kynurenine	3	931	2184	2216.44	0.0148549	102	0	0	0	0	0	0	0	0	0	0	0	0	859012	1166224	1168146	9
SC2824_73mz_1940.7_265	33.7748	MT3_2	Lysine	4	932	1942	1940.7	0.000671719	202	0	0	0	9945845	12137549	7618896	50341213	54485179	46780953	164485811	187595149	185365126	233828815	377434689	430455729	0
SC2654_174mz_1869.3_255	32.3486	SN1_2	Lysine	3	928	1869	1869.33	0.000177635	178	0	0	0	1744430	1668813	1349944	2531528	1823379	3071086	19835612	17162935	20702863	10590113	10684319	25934445	0
SC2829_73mz_1942.7_606	33.8141	SN1_3	Lysine	4	765	1942	1942.66	0.000340884	178	0	0	0	0	0	0	0	0	0	139934307	143066759	150711686	199835310	0	0	8
SC2276_84mz_1719.1_410	29.1769	SN3_3	Lysine	3	925	1945	1719.14	0.116121	164	0	0	0	0	0	0	2276867	2260799	2030498	7085079	8033896	7940374	7964663	13039185	15411991	3
SC1668_73mz_1499.7_213	24.0767	MT3_2	Malate	3	886	1502	1499.68	0.00154262	45	0	0	0	147388	147970	159254	241105	198043	210192	1850571	2035405	1939291	1340349	1607816	1451733	0
SC4578_73mz_2845.0_357	48.4917	MT1_3	Maltose	8+1	723	2846	2845	0.000350056	30	0	0	0	47798	80760	72244	0	0	0	0	0	0	0	0	0	9
SC2774_73mz_1919.9_260	33.3588	MT1_2	Mannose	5+1	956	1921	1919.88	0.000583077	236	0	0	0	17674139	17876244	14556080	37076104	34451346	38553232	11450044	11695037	11125242	16490813	17627771	14489575	0
SC3716_387mz_2359.3_703	41.2624	SN1_3	Mannose-6P	6+1	663	2360	2359.31	0.000294327	39	0	0	0	0	0	0	0	0	42013	405146	387642	406773	365977	0	0	7
SC4729_204mz_2939.4_658	49.7534	SN1_1	Melibiose	8	815	2949	2939.37	0.00326493	86	0	0	0	0	0	0	0	0	0	544947	598708	490416	0	0	0	9
SC1427_61mz_1417.6_537	22.0574	SN1_2	Methionine	1	810	1419	1417.61	0.000976529	28	0	0	0	0	0	0	0	0	0	329774	370035	442372	160337	225793	0	7
SC1763_176mz_1532.1_550	24.8735	SN3_3	Methionine	2	794	1532	1532.07	4.35073e-05	41	0	0	0	0	0	0	0	0	0	2032564	2260483	1957807	744493	926070	887022	6
SC1766_73mz_1533.1_552	24.8978	SN3_3	Methionine	2	732	1532	1533.05	0.000688157	138	0	0	0	0	0	0	0	0	0	5373454	6938516	6122658	3545040	0	3600772	7
SC3247_73mz_2130.0_271	37.3274	MT1_2	Myo-inositol	6	954	2132	2130.01	0.000935511	160	0	0	0	3481292	3580224	2915998	3438163	3193043	3610492	940361	955774	974900	657998	827065	821619	0
SC3774_73mz_2388.3_284	41.7466	MT1_2	Myo-inositol-P	7	617		2388.3	#DIV/0!	223	0	0	0	1267419	1905306	1058661	1526615	2310728	1848929	0	0	0	606659	0	0	5
SC1633_179mz_1488.0_212	23.7881	MT3_2	Nicotinamide	1	918	1492	1487.95	0.00271202	53	0	0	0	618950	718554	573830	421629	476462	476500	152394	159463	130926	0	0	69754	2
SC1254_215mz_1362.7_69	20.6045	SN3_1	Nonanoic acid	1	849	1355	1362.69	0.00567516	23	160317	118223	86785	96439	138902	125114	71878	96584	127720	81007	88086	46491	107443	86838	83337	0
SC3440_73mz_2220.3_107	38.9406	MT1_2	Oleic acid	1	933	2222	2220.28	0.000776126	154	331425	178410	217516	1370337	1856336	1442321	1964120	2176419	2335354	753695	731923	570463	827092	453128	812344	0
SC3452_73mz_2226.5_432	39.0444	MT3_3	Oleic acid	1	816	2218	2226.49	0.00382823	51	0	0	0	0	0	0	132298	145001	183405	0	0	0	0	0	0	9
SC2574_73mz_1835.6_253	31.6742	MT3_3	Ornithine	4	934	1839	1835.59	0.00185607	127	0	0	0	1763683	1908728	1668675	3904604	4023601	4248470	29578605	32988013	29821197	32503403	51568162	49221039	0
SC2405_73mz_1768.1_416	30.259	SN1_2	Ornithine	3	937	1769	1768.13	0.000491591	99	0	0	0	0	0	0	258291	192080	303023	1800022	2014379	2831674	2542399	2743407	2724334	3
SC2382_254mz_1759.5_240	30.0686	SN3_1	Orotic acid	3	918	1762	1759.51	0.00141255	49	0	0	0	798354	804026	657570	103483	119700	141916	4794176	9034945	7995084	728030	842309	818016	0
SC3068_313mz_2047.2_104	35.8199	MT3_2	Palmitic acid	1	950	2050	2047.22	0.00135546	151	1808798	2056049	1919125	9428764	7399951	7396478	8783140	6861538	8257028	4558768	4085959	3907026	4611208	4719095	4701211	0
SC3026_73mz_2028.1_103	35.4708	MT1_1	Palmitoleic acid	1	934	2027	2028.05	0.000518264	169	452780	342554	334018	2616793	3851038	2951452	3394487	3956836	4025089	1157585	1427266	1210780	1254660	872647	1099248	0
SC4727_439mz_2938.4_450	49.7408	MT3_3	Pentacosanoic acid	1	800	2923	2938.43	0.00527859	32	0	0	0	0	0	0	129434	99938	138422	0	0	0	0	0	0	9
SC2000_73mz_1614.5_564	26.8649	SN3_2	PEP	3	925	1615	1614.48	0.00032095	100	0	0	0	0	0	0	0	0	0	1178293	1471843	1246468	837580	1242117	1161476	6
SC2073_73mz_1642.0_231	27.4733	MT3_1	Phenylalanine	2	917	1636	1642.02	0.00368187	57	0	0	0	372339	398279	318260	579926	582668	626688	6639065	7545063	7631174	4379337	5113711	4881631	0
SC1840_120mz_1558.2_555	25.5169	SN3_1	Phenylalanine	1	881	1560	1558.22	0.00114371	52	0	0	0	0	0	0	0	0	0	1252543	1663462	1485691	1126111	1192986	1223748	6
SC3693_73mz_2347.5_281	41.0646	MT1_2	phenyl-beta-glucopyranoside			2349	2347.46	0.000655139	248	0	0	0	20984150	23415203	20796204	22263191	20775657	23002792	13401953	14357215	15305794	14660839	15149833	14896739	0
SC2495_73mz_1802.5_248	31.0131	MT1_3	Phosphocolamine	4	852	1791	1802.51	0.00642484	56	0	0	0	232309	247014	166446	153152	113598	173054	0	0	0	0	0	0	6
SC1089_142mz_1311.9_187	19.2179	SN1_3	Proline	2	912	1311	1311.95	0.000720904	23	0	0	0	84369	36209	68056	84619	123851	58983	297086	314485	251465	65580	70326	55240	0
SC2371_174mz_1755.4_582	29.978	SN1_3	Putrescine	4	866	1757	1755.41	0.000905129	21	0	0	0	0	0	0	0	0	0	219308	164661	204619	0	75564	0	8
SC2371_174mz_1755.4_739	29.9788	SN3_3	Putrescine	4	851	1757	1755.45	0.000884517	14	0	0	0	0	0	0	0	0	0	0	0	0	61159	52400	67195	9
SC2193_451mz_1687.6_95	28.4797	SN3_3	Pyrophosphate	4	911	1653	1687.58	0.0209211	123	14376251	11479476	11787708	6257587	20296972	6632791	7069954	17406006	17593668	1294923	2031327	2311849	12968282	3562533	5938632	0
SC2361_73mz_1751.5_239	29.8917	MT3_1	Ribitol	5	966	1753	1751.5	0.000853997	159	0	0	0	29966347	37663980	32071174	34283923	32091695	36666671	18998794	22886331	22716662	21363476	21912609	20704312	0
SC2231_73mz_1702.2_576	28.8018	SN3_1	Ribose	4+1	923	1704	1702.16	0.00107754	45	0	0	0	0	0	0	0	0	0	1020529	1380388	1215662	330154	281054	394438	6
SC4191_73mz_2614.4_651	45.236	SN3_2	Sedoheptulose-7P	6+1	629	2617	2614.41	0.000991366	15	0	0	0	0	0	0	0	0	0	85567	73113	78367	55681	64627	0	7
SC1280_73mz_1370.6_199	20.8218	SN1_3	Serine	3	917	1373	1370.64	0.00171721	77	0	0	0	1361631	1616269	1103287	1470346	1453934	1622441	829386	1976561	1170047	1234409	291423	67314	0
SC941_73mz_1266.6_383	17.9797	SN3_1	Serine	2	922	1268	1266.63	0.00107942	74	0	0	0	0	0	218767	291299	266121	416376	5846239	5949855	6130383	1769510	3718134	3412476	2
SC3565_73mz_2283.1_634	39.9898	SN3_2	Spermidine	4	925	2284	2283.1	0.000393259	122	0	0	0	0	0	0	0	0	0	7650561	7849833	6752659	4175910	3983161	4851957	6
SC4072_174mz_2549.1_649	44.2437	SN3_3	Spermidine	4	940	2549	2549.07	2.89659e-05	109	0	0	0	0	0	0	0	0	0	656945	1109046	1704799	937878	2292351	1341030	6
SC4571_69mz_2840.7_306	48.4338	MT1_1	Squalene		901	2832	2840.67	0.00306255	80	0	0	0	1421222	1591299	1177610	2599788	2457323	3013506	0	0	0	0	0	0	6
SC3488_341mz_2244.6_108	39.3466	MT1_2	Stearic acid	1	934	2246	2244.59	0.000629196	111	1272819	1443282	1374381	6050949	4959702	5896543	5188980	3758026	5567451	3811779	3207695	2963033	3599016	3569528	3508516	0
SC1121_147mz_1322.0_531	19.4922	SN3_3	Succinate	2	807	1321	1321.98	0.000744536	45	0	0	0	0	0	0	0	0	0	4035562	4369661	4267105	2124033	2325717	2438179	6
SC1366_73mz_1397.1_201	21.5458	MT3_2	Threonine	3	936	1400	1397.14	0.00204418	105	0	0	0	628090	738661	572924	1276872	1400131	1306229	7059641	9077139	8103395	6064776	3107614	2633601	0
SC1075_73mz_1307.7_528	19.1012	SN3_1	Threonine	2	931	1306	1307.67	0.001282	91	0	0	0	0	0	0	0	0	0	4038148	3949160	4243878	2981026	5020518	6050613	6
SC4526_361mz_2812.4_305	48.0557	MT1_2	Trehalose		916	2715	2812.39	0.0358723	138	0	0	0	2914634	3247927	2516956	0	467319	0	9495686	9586086	9346269	2357938	2942331	2759226	2
SC4526_73mz_2812.2_445	48.0531	MT3_1	Trehalose		726	2715	2812.2	0.0358007	143	0	0	0	0	0	0	696060	0	784615	0	0	0	1736209	3005064	0	8
SC3497_202mz_2249.0_633	39.4202	SN3_3	Tryptophan	3	892	2255	2248.99	0.00266341	171	0	0	0	0	0	0	0	0	0	2911094	3610675	3413579	2510005	2959665	3037721	6
SC2865_218mz_1958.0_266	34.1204	MT3_2	Tyrosine	3	937	1959	1957.99	0.000516339	120	0	0	0	467457	475523	402771	1513369	1558539	1661684	10947002	11969172	12702697	11310309	14236599	14717928	0
SC2729_179mz_1901.0_603	32.9811	SN3_3	Tyrosine	2	915	1904	1900.98	0.00158575	50	0	0	0	0	0	0	0	0	103195	1142229	1030891	1221034	808975	605222	723143	5
SC1903_179mz_1579.9_558	26.0504	SN3_2	Tyrosol	2	832	1569	1579.9	0.00694608	13	0	0	0	0	0	0	0	0	0	73703	94463	10916	65016	69303	68597	6
SC3326_73mz_2166.2_272	37.9874	MT1_1	UMP	5	647	2896	2166.25	0.251986	60	0	0	0	181810	373500	83531	136875	0	195863	0	0	0	0	0	0	7
SC4666_73mz_2900.1_808	49.2282	SN3_2	UMP	5	828	2896	2900.09	0.00141221	76	0	0	0	0	0	0	0	0	0	0	330238	0	0	397305	410698	9
SC1212_241mz_1349.8_127	20.2513	SN3_2	Uracil	2	917	1343	1349.76	0.00503645	25	0	20886	23919	58947	0	51524	37234	35903	22563	870589	713635	809900	289099	362365	325193	1
SC954_147mz_1270.6_385	18.0889	MT3_2	Urea	2	847	1249	1270.63	0.017316	16	0	0	0	0	0	95761	99915	95098	130580	0	0	0	0	0	0	8
SC3945_73mz_2480.1_645	43.1792	SN3_3	Uridine	4	868	2482	2480.13	0.000753613	83	0	0	0	0	0	0	0	0	0	6559197	6790901	7295076	629512	556430	721566	6
SC810_144mz_1226.4_173	16.8809	SN1_1	Valine	2	928	1228	1226.42	0.00128743	80	0	0	0	302920	259361	230173	346580	357141	348185	1751821	2284607	2123251	1463030	1164121	1029641	0
SC382_72mz_1094.9_153	13.2871	SN3_2	Valine	1	933	1100	1094.9	0.00463778	71	0	0	0	123530	165155	150483	250764	232186	304303	5154869	5763077	5478646	3098210	3672168	3663861	0
SC3055_353mz_2041.5_349	35.7158	MT3_3	Xanthine	3	804	2044	2041.5	0.00122081	8	0	0	0	0	18824	21452	14875	0	16634	0	0	0	0	0	0	8
SC3056_73mz_2041.7_615	35.7191	SN3_2	Xanthine	3	931	2044	2041.69	0.00113215	91	0	0	0	0	0	0	0	0	0	2290323	1866717	2738589	595715	759540	684878	6
SC3578_406mz_2289.8_433	40.1015	SN1_1	Xanthurenic acid	3	877	2265	2289.79	0.010945	11	0	0	0	0	0	0	13089	16851	14156	28883	35163	29848	70499	67457	55384	3

## Sheet: Blank calculation
Unique ID	Retention time	Filename	Compound	Derivatization	Matchfactor (>750)	RI Database	RI Experiment	RI difference	Nr. of peaks	BLANK1	BLANK2	BLANK3		MT1_1	MT1_2	MT1_3	MT3_1	MT3_2	MT3_3	SN1_1	SN1_2	SN1_3	SN3_1	SN3_2	SN3_3	Comments
SC5533_69mz_3444.2_319	56.503	MT1_2	14-Demethyllanosterol	1	890		3444.2	#DIV/0!	150	0	0	0	0	1887745	1484790	1700338	566660	572344	605313	0	0	0	0	0	0	6
SC4159_371mz_2596.5_294	44.976	MT1_1	1-Monopalmitin	2	892	2607	2596.5	0.00402662	51	0	0	0	0	183014	256381	161590	203160	194397	219020	0	0	0	0	0	0	6
SC3304_327mz_2156.2_106	37.8047	BLANK1	1-Octadecanol	1	875	2152	2156.22	0.00195928	4	4907	2565	0	2490.67	65905	57425	63458	81298	43947	83643	28190	27092	0	10367	0	16052	2
SC514_73mz_1135.6_513	14.4003	SN1_1	2-Hydroxybutyric acid	2	782	1136	1135.64	0.000318931	7	0	0	0	0	0	0	0	0	0	0	11421	39366	19687	0	0	0	9
SC2494_73mz_1802.0_587	31.0039	SN3_2	2-PG	4	869	1803	1802.05	0.000528821	68	0	0	0	0	0	0	0	0	0	0	374013	552955	570578	328782	405047	328169	6
SC5439_472mz_3385.2_459	55.7143	MT3_3	3-[(Trimethylsilyl)oxy]ergost-7-ene	1	808		3385.21	#DIV/0!	75	0	0	0	0	0	0	0	302999	251041	305256	0	0	0	0	0	0	9
SC4865_73mz_3024.9_660	50.8975	SN3_1	3-AMP	5	884	2988	3024.94	0.0123641	137	0	0	0	0	0	0	0	0	0	0	4369742	5173895	6082044	1714443	2900923	2699525	6
SC1997_147mz_1613.6_562	26.8448	SN1_2	3-hydroxy-3-methylglutaric acid	3	754	1614	1613.57	0.000265333	24	0	0	0	0	0	0	0	0	0	0	78831	121082	129410	0	0	0	9
SC2699_354mz_1888.1_599	32.7244	SN3_1	3-hydroxyanthranilic acid	3	847	1872	1888.14	0.00861971	26	0	0	0	0	0	0	0	0	0	0	91083	98652	117057	98711	0	117212	7
SC618_147mz_1167.5_517	15.2701	SN1_2	3-Hydroxybutyric acid	2	850	1148	1167.47	0.0169594	20	0	0	0	0	0	0	0	0	0	0	78287	78952	78049	47383	0	0	8
SC2559_73mz_1829.5_251	31.5517	SN1_3	3-PG	4	962	1831	1829.46	0.000842658	175	0	0	0	0	235673	300733	263160	314130	267557	272936	5447123	5402904	5506057	3950552	5870935	5763798	0
SC1793_174mz_1542.2_783	25.1218	SN3_2	4-Aminobutanoic acid	3	882	1543	1542.16	0.000545627	26	0	0	0	0	0	0	0	0	0	0	238295	267871	241454	196196	262488	356268	6
SC5000_73mz_3109.5_662	52.0283	SN3_2	5-AMP	5	877	3109	3109.52	0.00016768	96	0	0	0	0	918045	0	0	994714	0	529801	408700	729196	564797	168256	299906	293497	3
SC3861_73mz_2434.3_289	42.4711	MT1_1	5-Methyluridine	3	807	2478	2434.27	0.017648	94	0	0	0	0	320960	432977	428940	150172	169265	226281	0	0	0	0	0	0	6
SC2467_75mz_1791.7_790	30.7807	SN3_2	Acetyl-glutamate	2	716	1791	1791.75	0.000417307	22	0	0	0	0	0	0	0	0	0	0	0	0	0	61011	99760	99748	9
SC2694_264mz_1886.2_256	32.6858	MT1_1	Adenine	3	887	1887	1886.2	0.000421487	7	0	0	0	0	24540	19374	24410	0	0	0	0	38041	43291	0	21710	0	6
SC4286_73mz_2670.4_297	46.0371	SN3_2	Adenosine	4	953	2671	2670.43	0.000214686	283	0	0	0	0	1991969	1115717	1250910	2357620	1300659	1976630	32409958	35118579	38165253	14508989	17412090	16846813	0
SC433_116mz_1110.8_157	13.7218	MT3_1	Alanine	2	841	1112	1110.81	0.00107288	58	0	0	0	0	910431	969489	919098	1188500	1326981	1249468	14601977	16416708	15345300	7304828	8126048	10117997	3
SC1621_73mz_1483.5_392	23.6789	SN1_3	Aminomalonic acid	3	888	1485	1483.52	0.000999633	24	0	0	0	0	0	0	0	114388	96945	120479	176408	169844	80680	15660	80467	85021	3
SC2029_73mz_1625.5_228	27.1082	SN3_3	Arginine	3	894	1628	1625.5	0.00153827	135	0	0	0	0	905847	1151544	1077562	0	1253083	0	8318832	10040689	7723470	2127848	4658361	3573526	2
SC2187_116mz_1685.5_573	28.4328	SN3_3	Asparagine	3	855	1688	1685.46	0.00150505	100	0	0	0	0	0	0	0	167110	0	0	3448798	4531314	4292894	1253285	2408916	1749688	5
SC1765_73mz_1532.8_217	24.8911	SN3_1	Aspartate	3	925	1534	1532.78	0.000794032	101	0	0	0	0	1224256	1280224	1028920	1186630	1281008	1314865	3217805	5936461	3397833	3878050	4423325	3793128	0
SC559_73mz_1149.3_30	14.7745	MT3_1	Betaine		946	1152	1149.33	0.00231587	90	359039	360471	310206	343239	10614332	7364841	8938780	6703329	4810993	6963761	223059	192360	186274	0	82242	0	6
SC2519_73mz_1812.6_250	31.2155	MT1_2	Carbamoyl-aspartate	3	931	1814	1812.63	0.00075277	84	0	0	0	0	653551	689858	577948	0	0	0	1911158	2585196	3089668	0	0	0	6
SC5247_69mz_3264.6_456	54.1013	MT3_1	Cholesta-8,24-dien-3-ol, (3β,5α)-,	1	809		3264.57	#DIV/0!	134	0	0	0	0	0	0	0	656614	423991	622517	0	0	0	0	0	0	9
SC2584_73mz_1840.2_422	31.7656	SN3_1	Citrate	4	919	1842	1840.16	0.000998849	113	0	0	0	0	11871	12940	10411	52945	50492	56350	98191	99780	98544	112726	159937	157491	3
SC2579_157mz_1838.0_594	31.7228	SN3_2	Citrulline	3	731	1815	1838.02	0.0126824	13	0	0	0	0	0	0	0	0	0	0	989206	966650	919787	307191	580832	480005	6
SC1870_73mz_1568.5_224	25.7703	MT3_2	Cysteine	3	874	1568	1568.51	0.000328144	25	0	0	0	0	74836	126438	79891	142567	123505	139233	934167	1036195	973578	427999	383060	285321	0
SC3468_73mz_2234.6_275	39.1795	SN1_3	Cysthathionine	4	939	2238	2234.58	0.00152778	136	0	0	0	0	1406314	1280924	1204998	460479	383740	454666	2447673	2711859	2878203	317917	443419	606087	0
SC1549_75mz_1459.1_207	23.0785	MT1_2	Decanoic acid	1	890	1450	1459.11	0.00628552	26	0	0	0	0	124128	139040	135991	76320	48647	87553	284622	243519	286102	61795	72585	100541	0
SC648_73mz_1176.7_166	15.5226	MT1_3	Dehydroalanine	2	876	1206	1176.71	0.0242869	68	0	0	0	0	470671	409459	461243	720000	618133	744747	0	0	0	0	0	0	6
SC3875_369mz_2442.2_290	42.593	MT1_2	Eicosanoic acid	1	849	2433	2442.16	0.00376622	27	0	0	0	0	115588	99738	89686	109976	93331	109215	7067	0	0	0	0	0	6
SC5429_75mz_3378.9_486	55.6297	MT3_2	Ergosta-7,22-dien-3-ol, (3β,22E)-,	1	738	3203	3378.89	0.0549128	298	0	0	0	0	0	0	0	1512968	1466737	2068706	0	0	0	0	0	0	9
SC5290_363mz_3291.7_311	54.4644	SN1_2	Ergosterol	1	946	3309	3291.73	0.00521978	189	0	0	0	0	48454111	31067458	59672525	51374669	56918795	40878394	3270740	3304260	3002942	1376097	1565921	1771812	0
SC5391_363mz_3355.3_458	55.3143	MT3_2	Ergosterol_similar	1	602	3309	3355.3	0.0139908	89	0	0	0	0	0	0	0	747639	645873	574974	0	0	0	0	0	0	9
SC977_174mz_1277.7_522	18.2825	SN1_2	Ethanolamine	3	824	1266	1277.71	0.00925175	32	0	0	0	0	0	0	0	0	0	0	149452	187470	174304	0	0	0	9
SC3712_73mz_2357.1_636	41.2254	SN3_2	Fructose-6P	6+1	783	2362	2357.09	0.00207882	56	0	0	0	0	0	0	0	0	0	0	536531	514247	568263	429021	445345	328229	6
SC1214_245mz_1350.5_197	20.2715	SN1_3	Fumarate	2	812	1353	1350.5	0.00184538	9	0	0	0	0	16733	16705	27672	21414	17751	46071	58586	80927	74529	61067	68723	65673	0
SC4849_204mz_3014.9_451	50.7634	MT3_3	Galactinol	9	857	2946	3014.91	0.0233924	66	0	0	0	0	0	234919	0	282997	217068	331227	0	0	0	0	0	0	8
SC3668_73mz_2334.9_279	40.8547	SN3_3	Galactinol_similar		742	2946	2334.89	0.207436	167	0	0	0	0	408361	0	324775	711783	690260	671654	1086662	1283680	1020448	1163271	2330919	2649411	1
SC2914_73mz_1978.4_268	34.529	MT3_1	Galactitol	6	965	1979	1978.43	0.000286091	190	0	0	0	0	52561071	61814152	49920254	86455723	87327692	89079025	158855015	170791191	180464363	154562446	203804904	186417349	0
SC3917_73mz_2464.8_293	42.9426	MT3_3	Galactitol_similar		768		2464.81	#DIV/0!	272	0	0	0	0	1980826	2463177	2090301	5157549	4810378	5004182	2294248	2191201	2682280	2440231	2517504	2499216	0
SC3779_73mz_2390.9_435	41.7908	SN3_2	Galactose-6P	6+1	800	2392	2390.95	0.00044059	39	0	0	0	0	218185	221280	0	190498	229268	271751	96606	86659	155862	60954	125249	717521	1
SC4504_73mz_2798.4_304	47.8667	SN3_2	Gentiobiose	8+1	915	2800	2798.37	0.000581918	329	0	0	0	0	6806799	8000636	6205879	12946844	12306139	14947013	50667490	54285288	55328533	33482343	36578379	27571292	0
SC3042_73mz_2035.4_270	35.6042	SN1_2	Gluconinc acid	6	891	2043	2035.38	0.00373169	69	0	0	0	0	184726	245542	178127	314427	280604	321349	476499	438198	468810	327589	504260	485190	0
SC2975_73mz_2004.5_611	35.0413	SN3_3	Glucose	5	946	2007	2004.46	0.00126329	130	0	0	0	0	107349	95291	75698	120444	118282	132819	1398757	1218908	1121775	846034	2136431	2890236	6
SC3716_73mz_2359.1_282	41.2598	MT1_3	Glucose-6P	6+1	689	2394	2359.15	0.0145574	24	0	0	0	0	71953	80825	60258	0	58607	0	0	732231	0	28645	623120	461982	4
SC2046_246mz_1631.8_230	27.2474	SN3_2	Glutamate	3	960	1631	1631.8	0.000488776	163	0	0	0	0	3397582	3485868	2940099	6330495	6247440	6698893	54156297	57565019	59947481	34745719	45395176	42019925	0
SC2452_73mz_1786.1_418	30.6549	SN1_3	Glutamine	3	935	1790	1786.05	0.0022053	143	0	0	0	0	139064	195140	167889	827086	882749	939513	4837582	5371739	4973403	7332891	10178678	10704682	3
SC1187_73mz_1342.2_193	20.0451	SN1_1	Glyceric acid	3	912	1344	1342.22	0.00132608	53	0	0	0	0	307153	146661	152892	478995	460094	554079	491653	492044	572298	557093	759112	612919	0
SC2441_73mz_1781.9_242	30.5636	SN1_1	Glycerol-3P	4	925	1783	1781.92	0.000606046	92	0	0	0	0	2041536	2241222	1867902	1645505	1686402	1789643	789488	907732	1015242	383095	470871	325858	0
SC1113_73mz_1319.6_189	19.4269	MT3_2	Glycine	3	909	1322	1319.59	0.00182014	82	0	0	0	0	805794	771664	522249	1422147	1319642	1475379	11931963	13212137	14213011	7735171	8805074	8607320	0
SC342_147mz_1082.9_152	12.9583	SN1_1	Glycolic acid	2	918	1081	1082.87	0.00172572	21	0	0	0	0	0	0	13363	0	0	0	74574	77156	80188	58476	69339	116751	5
SC3286_352mz_2147.8_696	37.6519	SN3_2	Guanine	3	829	2126	2147.83	0.0102659	37	0	0	0	0	0	0	0	0	0	0	0	263956	296679	202351	214667	0	8
SC4881_453mz_3035.0_307	51.032	MT1_2	Hexacosanoic acid	1	844	3036	3035	0.000328149	50	0	0	0	0	182881	254385	163681	453883	414697	616692	0	0	0	0	0	0	6
SC2834_154mz_1945.1_607	33.8627	SN3_1	Histidine	3	895	1945	1945.09	4.82367e-05	120	0	0	0	0	0	0	0	0	0	0	7232685	7161748	7950072	4621521	6518692	2938702	8
SC1554_218mz_1460.8_541	23.1211	SN3_2	Homoserine	3	810	1441	1460.85	0.0137719	12	0	0	0	0	0	0	0	0	0	0	67649	72500	73736	40238	42476	41551	6
SC2539_265mz_1820.9_473	31.3798	MT3_2	Hypoxanthine	1	808	1811	1820.86	0.0054421	6	0	0	0	0	9464	14015	2543	2572	12384	14674	503805	562886	573660	134934	158069	162275	9
SC1066_158mz_1305.1_186	19.0308	MT1_3	Isoleucine	2	861	1307	1305.1	0.00145532	63	0	0	0	0	424382	352647	294435	659705	637699	589455	0	0	0	0	0	0	6
SC298_147mz_1069.2_18	12.5851	MT3_2	Lactate	2	945	1066	1069.21	0.00300909	43	558800	984460	773468	772243	878654	1200706	427768	1139341	701925	926131	1660782	1095761	1512496	1746261	1383018	1565953	0
SC5485_69mz_3413.8_318	56.0968	MT1_3	Lanosterol	1	909	3335	3413.82	0.0236348	178	0	0	0	0	2507614	2531125	1951325	3770674	3069554	3691771	0	0	0	0	0	0	6
SC2103_73mz_1653.6_233	27.7291	MT3_1	Lauric acid	1	780	1655	1653.6	0.000843843	57	0	0	0	0	686261	830489	637462	347290	318899	395088	251182	247522	258397	159474	159640	148369	0
SC991_158mz_1282.2_181	18.4041	SN3_2	Leucine	2	938	1285	1282.16	0.0022079	42	0	0	0	0	324330	253688	227866	387407	449178	301010	1139923	1060026	1105524	433434	445927	399674	0
SC3433_192mz_2216.6_631	38.88	SN1_2	L-kynurenine	3	788	2184	2216.65	0.0149481	18	0	0	0	0	0	0	0	0	0	44740	68891	74124	70567	859012	1166224	1168146	8
SC2824_73mz_1940.7_265	33.7748	MT3_2	Lysine	4	932	1942	1940.7	0.000671719	202	0	0	0	0	9945845	12137549	7618896	50341213	54485179	46780953	164485811	187595149	185365126	233828815	377434689	430455729	0
SC1668_73mz_1499.7_213	24.0767	MT3_2	Malate	3	886	1502	1499.68	0.00154262	45	0	0	0	0	147388	147970	159254	241105	198043	210192	1850571	2035405	1939291	1340349	1607816	1451733	0
SC2774_73mz_1919.9_260	33.3588	MT1_2	Mannose	5+1	956	1921	1919.88	0.000583077	236	0	0	0	0	17674139	17876244	14556080	37076104	34451346	38553232	11450044	11695037	11125242	16490813	17627771	14489575	0
SC3716_387mz_2359.3_703	41.2624	SN1_3	Mannose-6P	6+1	663	2360	2359.31	0.000294327	39	0	0	0	0	0	0	0	0	0	42013	405146	387642	406773	365977	0	0	7
SC4729_204mz_2939.4_658	49.7534	SN1_1	Melibiose	8	815	2949	2939.37	0.00326493	86	0	0	0	0	0	0	0	0	0	0	544947	598708	490416	0	0	0	9
SC1763_176mz_1532.1_550	24.8735	SN3_3	Methionine	2	794	1532	1532.07	4.35073e-05	41	0	0	0	0	0	0	0	0	0	0	2032564	2260483	1957807	744493	926070	887022	6
SC3247_73mz_2130.0_271	37.3274	MT1_2	Myo-inositol	6	954	2132	2130.01	0.000935511	160	0	0	0	0	3481292	3580224	2915998	3438163	3193043	3610492	940361	955774	974900	657998	827065	821619	0
SC3774_73mz_2388.3_284	41.7466	MT1_2	Myo-inositol-P	7	617		2388.3	#DIV/0!	223	0	0	0	0	1267419	1905306	1058661	1526615	2310728	1848929	0	0	0	606659	0	0	5
SC1633_179mz_1488.0_212	23.7881	MT3_2	Nicotinamide	1	918	1492	1487.95	0.00271202	53	0	0	0	0	618950	718554	573830	421629	476462	476500	152394	159463	130926	0	0	69754	2
SC3440_73mz_2220.3_107	38.9406	MT1_2	Oleic acid	1	933	2222	2220.28	0.000776126	154	331425	178410	217516	242450	1370337	1856336	1442321	1964120	2176419	2335354	753695	731923	570463	827092	453128	812344	0
SC2574_73mz_1835.6_253	31.6742	MT3_3	Ornithine	4	934	1839	1835.59	0.00185607	127	0	0	0	0	1763683	1908728	1668675	3904604	4023601	4248470	29578605	32988013	29821197	32503403	51568162	49221039	0
SC2382_254mz_1759.5_240	30.0686	SN3_1	Orotic acid	3	918	1762	1759.51	0.00141255	49	0	0	0	0	798354	804026	657570	103483	119700	141916	4794176	9034945	7995084	728030	842309	818016	0
SC3068_313mz_2047.2_104	35.8199	MT3_2	Palmitic acid	1	950	2050	2047.22	0.00135546	151	1808798	2056049	1919125	1.92799e+06	9428764	7399951	7396478	8783140	6861538	8257028	4558768	4085959	3907026	4611208	4719095	4701211	0
SC3026_73mz_2028.1_103	35.4708	MT1_1	Palmitoleic acid	1	934	2027	2028.05	0.000518264	169	452780	342554	334018	376451	2616793	3851038	2951452	3394487	3956836	4025089	1157585	1427266	1210780	1254660	872647	1099248	0
SC4727_439mz_2938.4_450	49.7408	MT3_3	Pentacosanoic acid	1	800	2923	2938.43	0.00527859	32	0	0	0	0	0	0	0	129434	99938	138422	0	0	0	0	0	0	9
SC2000_73mz_1614.5_564	26.8649	SN3_2	PEP	3	925	1615	1614.48	0.00032095	100	0	0	0	0	0	0	0	0	0	0	1178293	1471843	1246468	837580	1242117	1161476	6
SC2073_73mz_1642.0_231	27.4733	MT3_1	Phenylalanine	2	917	1636	1642.02	0.00368187	57	0	0	0	0	372339	398279	318260	579926	582668	626688	6639065	7545063	7631174	4379337	5113711	4881631	0
SC2495_73mz_1802.5_248	31.0131	MT1_3	Phosphocolamine	4	852	1791	1802.51	0.00642484	56	0	0	0	0	232309	247014	166446	153152	113598	173054	0	0	0	0	0	0	6
SC1089_142mz_1311.9_187	19.2179	SN1_3	Proline	2	912	1311	1311.95	0.000720904	23	0	0	0	0	84369	36209	68056	84619	123851	58983	297086	314485	251465	65580	70326	55240	0
SC2371_174mz_1755.4_739	29.9788	SN3_3	Putrescine	4	851	1757	1755.45	0.000884517	14	0	0	0	0	0	0	0	0	0	0	219308	164661	204619	61159	52400	67195	9
SC2231_73mz_1702.2_576	28.8018	SN3_1	Ribose	4+1	923	1704	1702.16	0.00107754	45	0	0	0	0	0	0	0	0	0	0	1020529	1380388	1215662	330154	281054	394438	6
SC4191_73mz_2614.4_651	45.236	SN3_2	Sedoheptulose-7P	6+1	629	2617	2614.41	0.000991366	15	0	0	0	0	0	0	0	0	0	0	85567	73113	78367	55681	64627	0	7
SC1280_73mz_1370.6_199	20.8218	SN1_3	Serine	3	917	1373	1370.64	0.00171721	77	0	0	0	0	1361631	1616269	1103287	1470346	1453934	1622441	829386	1976561	1170047	1234409	291423	67314	0
SC3565_73mz_2283.1_634	39.9898	SN3_2	Spermidine	4	925	2284	2283.1	0.000393259	122	0	0	0	0	0	0	0	0	0	0	7650561	7849833	6752659	4175910	3983161	4851957	6
SC4571_69mz_2840.7_306	48.4338	MT1_1	Squalene		901	2832	2840.67	0.00306255	80	0	0	0	0	1421222	1591299	1177610	2599788	2457323	3013506	0	0	0	0	0	0	6
SC3488_341mz_2244.6_108	39.3466	MT1_2	Stearic acid	1	934	2246	2244.59	0.000629196	111	1272819	1443282	1374381	1363494	6050949	4959702	5896543	5188980	3758026	5567451	3811779	3207695	2963033	3599016	3569528	3508516	0
SC1121_147mz_1322.0_531	19.4922	SN3_3	Succinate	2	807	1321	1321.98	0.000744536	45	0	0	0	0	7320	8475	5795	6614	6510	6897	89117	101442	99154	43585	49262	46237	6
SC1366_73mz_1397.1_201	21.5458	MT3_2	Threonine	3	936	1400	1397.14	0.00204418	105	0	0	0	0	628090	738661	572924	1276872	1400131	1306229	7059641	9077139	8103395	6064776	3107614	2633601	0
SC4526_361mz_2812.4_305	48.0557	MT1_2	Trehalose		916	2715	2812.39	0.0358723	138	0	0	0	0	2914634	3247927	2516956	696060	467319	784615	9495686	9586086	9346269	2357938	2942331	2759226	2
SC3497_202mz_2249.0_633	39.4202	SN3_3	Tryptophan	3	892	2255	2248.99	0.00266341	171	0	0	0	0	0	0	0	0	0	0	2911094	3610675	3413579	2510005	2959665	3037721	6
SC2865_218mz_1958.0_266	34.1204	MT3_2	Tyrosine	3	937	1959	1957.99	0.000516339	120	0	0	0	0	467457	475523	402771	1513369	1558539	1661684	10947002	11969172	12702697	11310309	14236599	14717928	0
SC1903_179mz_1579.9_558	26.0504	SN3_2	Tyrosol	2	832	1569	1579.9	0.00694608	13	0	0	0	0	0	0	0	0	0	0	73703	94463	10916	65016	69303	68597	6
SC4666_73mz_2900.1_808	49.2282	SN3_2	UMP	5	828	2896	2900.09	0.00141221	76	0	0	0	0	0	0	0	0	0	0	0	330238	0	0	397305	410698	9
SC1212_241mz_1349.8_127	20.2513	SN3_2	Uracil	2	917	1343	1349.76	0.00503645	25	0	20886	23919	14935	58947	0	51524	37234	35903	22563	870589	713635	809900	289099	362365	325193	1
SC954_147mz_1270.6_385	18.0889	MT3_2	Urea	2	847	1249	1270.63	0.017316	16	0	0	0	0	0	0	95761	99915	95098	130580	0	0	0	0	0	0	8
SC3945_73mz_2480.1_645	43.1792	SN3_3	Uridine	4	868	2482	2480.13	0.000753613	83	0	0	0	0	0	0	0	0	0	0	6559197	6790901	7295076	629512	556430	721566	6
SC810_144mz_1226.4_173	16.8809	SN1_1	Valine	2	928	1228	1226.42	0.00128743	80	0	0	0	0	302920	259361	230173	346580	357141	348185	1751821	2284607	2123251	1463030	1164121	1029641	0
SC3056_73mz_2041.7_615	35.7191	SN3_2	Xanthine	3	931	2044	2041.69	0.00113215	91	0	0	0	0	0	18824	21452	14875	0	16634	2290323	1866717	2738589	595715	759540	684878	6
SC3578_406mz_2289.8_433	40.1015	SN1_1	Xanthurenic acid	3	877	2265	2289.79	0.010945	11	0	0	0	0	0	0	0	13089	16851	14156	28883	35163	29848	70499	67457	55384	3
SC260_73mz_1057.4_149	12.2638	MT3_1	Pyruvate	1+1	924	1059	1057.45	0.00146438	45	0	0	0	0	2545	3191	2222	3929	4495	4817	38477	43230	43863	23994	22876	19324	0
SC3693_73mz_2347.5_281	41.0646	MT1_2	phenyl-beta-glucopyranoside			2349	2347.46	0.000655139	248	0	0	0		20984150	23415203	20796204	22263191	20775657	23002792	13401953	14357215	15305794	14660839	15149833	14896739	0
SC2361_73mz_1751.5_239	29.8917	MT3_1	Ribitol	5	966	1753	1751.5	0.000853997	159	0	0	0		29966347	37663980	32071174	34283923	32091695	36666671	18998794	22886331	22716662	21363476	21912609	20704312	0

## Sheet: Blank substraction
Compound	MT1_1	MT1_2	MT1_3	MT3_1	MT3_2	MT3_3	SN1_1	SN1_2	SN1_3	SN3_1	SN3_2	SN3_3
14-Demethyllanosterol	1887745	1484790	1700338	566660	572344	605313	0	0	0	0	0	0
1-Monopalmitin	183014	256381	161590	203160	194397	219020	0	0	0	0	0	0
1-Octadecanol	63414.3	54934.3	60967.3	78807.3	41456.3	81152.3	25699.3	24601.3	-2490.67	7876.33	-2490.67	13561.3
2-Hydroxybutyric acid	0	0	0	0	0	0	11421	39366	19687	0	0	0
2-PG	0	0	0	0	0	0	374013	552955	570578	328782	405047	328169
3-[(Trimethylsilyl)oxy]ergost-7-ene	0	0	0	302999	251041	305256	0	0	0	0	0	0
3-AMP	0	0	0	0	0	0	4369742	5173895	6082044	1714443	2900923	2699525
3-hydroxy-3-methylglutaric acid	0	0	0	0	0	0	78831	121082	129410	0	0	0
3-hydroxyanthranilic acid	0	0	0	0	0	0	91083	98652	117057	98711	0	117212
3-Hydroxybutyric acid	0	0	0	0	0	0	78287	78952	78049	47383	0	0
3-PG	235673	300733	263160	314130	267557	272936	5447123	5402904	5506057	3950552	5870935	5763798
4-Aminobutanoic acid	0	0	0	0	0	0	238295	267871	241454	196196	262488	356268
5-AMP	918045	0	0	994714	0	529801	408700	729196	564797	168256	299906	293497
5-Methyluridine	320960	432977	428940	150172	169265	226281	0	0	0	0	0	0
Acetyl-glutamate	0	0	0	0	0	0	0	0	0	61011	99760	99748
Adenine	24540	19374	24410	0	0	0	0	38041	43291	0	21710	0
Adenosine	1991969	1115717	1250910	2357620	1300659	1976630	32409958	35118579	38165253	14508989	17412090	16846813
Alanine	910431	969489	919098	1188500	1326981	1249468	14601977	16416708	15345300	7304828	8126048	10117997
Aminomalonic acid	0	0	0	114388	96945	120479	176408	169844	80680	15660	80467	85021
Arginine	905847	1151544	1077562	0	1253083	0	8318832	10040689	7723470	2127848	4658361	3573526
Asparagine	0	0	0	167110	0	0	3448798	4531314	4292894	1253285	2408916	1749688
Aspartate	1224256	1280224	1028920	1186630	1281008	1314865	3217805	5936461	3397833	3878050	4423325	3793128
Betaine	1.02711e+07	7.0216e+06	8.59554e+06	6.36009e+06	4.46775e+06	6.62052e+06	-120180	-150879	-156965	-343239	-260997	-343239
Carbamoyl-aspartate	653551	689858	577948	0	0	0	1911158	2585196	3089668	0	0	0
Cholesta-8,24-dien-3-ol, (3β,5α)-,	0	0	0	656614	423991	622517	0	0	0	0	0	0
Citrate	11871	12940	10411	52945	50492	56350	98191	99780	98544	112726	159937	157491
Citrulline	0	0	0	0	0	0	989206	966650	919787	307191	580832	480005
Cysteine	74836	126438	79891	142567	123505	139233	934167	1036195	973578	427999	383060	285321
Cysthathionine	1406314	1280924	1204998	460479	383740	454666	2447673	2711859	2878203	317917	443419	606087
Decanoic acid	124128	139040	135991	76320	48647	87553	284622	243519	286102	61795	72585	100541
Dehydroalanine	470671	409459	461243	720000	618133	744747	0	0	0	0	0	0
Eicosanoic acid	115588	99738	89686	109976	93331	109215	7067	0	0	0	0	0
Ergosta-7,22-dien-3-ol, (3β,22E)-,	0	0	0	1512968	1466737	2068706	0	0	0	0	0	0
Ergosterol	48454111	31067458	59672525	51374669	56918795	40878394	3270740	3304260	3002942	1376097	1565921	1771812
Ergosterol_similar	0	0	0	747639	645873	574974	0	0	0	0	0	0
Ethanolamine	0	0	0	0	0	0	149452	187470	174304	0	0	0
Fructose-6P	0	0	0	0	0	0	536531	514247	568263	429021	445345	328229
Fumarate	16733	16705	27672	21414	17751	46071	58586	80927	74529	61067	68723	65673
Galactinol	0	234919	0	282997	217068	331227	0	0	0	0	0	0
Galactinol_similar	408361	0	324775	711783	690260	671654	1086662	1283680	1020448	1163271	2330919	2649411
Galactitol	52561071	61814152	49920254	86455723	87327692	89079025	158855015	170791191	180464363	154562446	203804904	186417349
Galactitol_similar	1980826	2463177	2090301	5157549	4810378	5004182	2294248	2191201	2682280	2440231	2517504	2499216
Galactose-6P	218185	221280	0	190498	229268	271751	96606	86659	155862	60954	125249	717521
Gentiobiose	6806799	8000636	6205879	12946844	12306139	14947013	50667490	54285288	55328533	33482343	36578379	27571292
Gluconinc acid	184726	245542	178127	314427	280604	321349	476499	438198	468810	327589	504260	485190
Glucose	107349	95291	75698	120444	118282	132819	1398757	1218908	1121775	846034	2136431	2890236
Glucose-6P	71953	80825	60258	0	58607	0	0	732231	0	28645	623120	461982
Glutamate	3397582	3485868	2940099	6330495	6247440	6698893	54156297	57565019	59947481	34745719	45395176	42019925
Glutamine	139064	195140	167889	827086	882749	939513	4837582	5371739	4973403	7332891	10178678	10704682
Glyceric acid	307153	146661	152892	478995	460094	554079	491653	492044	572298	557093	759112	612919
Glycerol-3P	2041536	2241222	1867902	1645505	1686402	1789643	789488	907732	1015242	383095	470871	325858
Glycine	805794	771664	522249	1422147	1319642	1475379	11931963	13212137	14213011	7735171	8805074	8607320
Glycolic acid	0	0	13363	0	0	0	74574	77156	80188	58476	69339	116751
Guanine	0	0	0	0	0	0	0	263956	296679	202351	214667	0
Hexacosanoic acid	182881	254385	163681	453883	414697	616692	0	0	0	0	0	0
Histidine	0	0	0	0	0	0	7232685	7161748	7950072	4621521	6518692	2938702
Homoserine	0	0	0	0	0	0	67649	72500	73736	40238	42476	41551
Hypoxanthine	9464	14015	2543	2572	12384	14674	503805	562886	573660	134934	158069	162275
Isoleucine	424382	352647	294435	659705	637699	589455	0	0	0	0	0	0
Lactate	106411	428463	-344475	367098	-70317.7	153888	888539	323518	740253	974018	610775	793710
Lanosterol	2507614	2531125	1951325	3770674	3069554	3691771	0	0	0	0	0	0
Lauric acid	686261	830489	637462	347290	318899	395088	251182	247522	258397	159474	159640	148369
Leucine	324330	253688	227866	387407	449178	301010	1139923	1060026	1105524	433434	445927	399674
L-kynurenine	0	0	0	0	0	44740	68891	74124	70567	859012	1166224	1168146
Lysine	9945845	12137549	7618896	50341213	54485179	46780953	164485811	187595149	185365126	233828815	377434689	430455729
Malate	147388	147970	159254	241105	198043	210192	1850571	2035405	1939291	1340349	1607816	1451733
Mannose	17674139	17876244	14556080	37076104	34451346	38553232	11450044	11695037	11125242	16490813	17627771	14489575
Mannose-6P	0	0	0	0	0	42013	405146	387642	406773	365977	0	0
Melibiose	0	0	0	0	0	0	544947	598708	490416	0	0	0
Methionine	0	0	0	0	0	0	2032564	2260483	1957807	744493	926070	887022
Myo-inositol	3481292	3580224	2915998	3438163	3193043	3610492	940361	955774	974900	657998	827065	821619
Myo-inositol-P	1267419	1905306	1058661	1526615	2310728	1848929	0	0	0	606659	0	0
Nicotinamide	618950	718554	573830	421629	476462	476500	152394	159463	130926	0	0	69754
Oleic acid	1.12789e+06	1.61389e+06	1.19987e+06	1.72167e+06	1.93397e+06	2.0929e+06	511245	489473	328013	584642	210678	569894
Ornithine	1763683	1908728	1668675	3904604	4023601	4248470	29578605	32988013	29821197	32503403	51568162	49221039
Orotic acid	798354	804026	657570	103483	119700	141916	4794176	9034945	7995084	728030	842309	818016
Palmitic acid	7.50077e+06	5.47196e+06	5.46849e+06	6.85515e+06	4.93355e+06	6.32904e+06	2.63078e+06	2.15797e+06	1.97904e+06	2.68322e+06	2.7911e+06	2.77322e+06
Palmitoleic acid	2.24034e+06	3.47459e+06	2.575e+06	3.01804e+06	3.58039e+06	3.64864e+06	781134	1.05082e+06	834329	878209	496196	722797
Pentacosanoic acid	0	0	0	129434	99938	138422	0	0	0	0	0	0
PEP	0	0	0	0	0	0	1178293	1471843	1246468	837580	1242117	1161476
Phenylalanine	372339	398279	318260	579926	582668	626688	6639065	7545063	7631174	4379337	5113711	4881631
Phosphocolamine	232309	247014	166446	153152	113598	173054	0	0	0	0	0	0
Proline	84369	36209	68056	84619	123851	58983	297086	314485	251465	65580	70326	55240
Putrescine	0	0	0	0	0	0	219308	164661	204619	61159	52400	67195
Ribose	0	0	0	0	0	0	1020529	1380388	1215662	330154	281054	394438
Sedoheptulose-7P	0	0	0	0	0	0	85567	73113	78367	55681	64627	0
Serine	1361631	1616269	1103287	1470346	1453934	1622441	829386	1976561	1170047	1234409	291423	67314
Spermidine	0	0	0	0	0	0	7650561	7849833	6752659	4175910	3983161	4851957
Squalene	1421222	1591299	1177610	2599788	2457323	3013506	0	0	0	0	0	0
Stearic acid	4687455	3596208	4533049	3825486	2394532	4203957	2448285	1844201	1599539	2235522	2206034	2145022
Succinate	7320	8475	5795	6614	6510	6897	89117	101442	99154	43585	49262	46237
Threonine	628090	738661	572924	1276872	1400131	1306229	7059641	9077139	8103395	6064776	3107614	2633601
Trehalose	2914634	3247927	2516956	696060	467319	784615	9495686	9586086	9346269	2357938	2942331	2759226
Tryptophan	0	0	0	0	0	0	2911094	3610675	3413579	2510005	2959665	3037721
Tyrosine	467457	475523	402771	1513369	1558539	1661684	10947002	11969172	12702697	11310309	14236599	14717928
Tyrosol	0	0	0	0	0	0	73703	94463	10916	65016	69303	68597
UMP	0	0	0	0	0	0	0	330238	0	0	397305	410698
Uracil	44012	-14935	36589	22299	20968	7628	855654	698700	794965	274164	347430	310258
Urea	0	0	95761	99915	95098	130580	0	0	0	0	0	0
Uridine	0	0	0	0	0	0	6559197	6790901	7295076	629512	556430	721566
Valine	302920	259361	230173	346580	357141	348185	1751821	2284607	2123251	1463030	1164121	1029641
Xanthine	0	18824	21452	14875	0	16634	2290323	1866717	2738589	595715	759540	684878
Xanthurenic acid	0	0	0	13089	16851	14156	28883	35163	29848	70499	67457	55384
Pyruvate	2545	3191	2222	3929	4495	4817	38477	43230	43863	23994	22876	19324

## Sheet: Internal standard normalization
	MT1_1	MT1_2	MT1_3	MT3_1	MT3_2	MT3_3	SN1_1	SN1_2	SN1_3	SN3_1	SN3_2	SN3_3
14-Demethyllanosterol	0.0899605	0.0634114	0.0817619	0.0254528	0.0275488	0.0263148	0	0	0	0	0	0
1-Monopalmitin	0.00872154	0.0109493	0.00777017	0.00912538	0.00935696	0.00952145	0	0	0	0	0	0
1-Octadecanol	0.00302201	0.0023461	0.00293166	0.0035398	0.00199543	0.00352793	0.00191758	0.00171352	-0.000162727	0.000537236	-0.000164402	0.000910356
2-Hydroxybutyric acid	0	0	0	0	0	0	0.000852189	0.0027419	0.00128624	0	0	0
2-PG	0	0	0	0	0	0	0.0279074	0.0385141	0.0372786	0.0224259	0.0267361	0.0220296
3-[(Trimethylsilyl)oxy]ergost-7-ene	0	0	0	0.0136099	0.0120834	0.0132704	0	0	0	0	0	0
3-AMP	0	0	0	0	0	0	0.326053	0.360369	0.397369	0.11694	0.191482	0.181216
3-hydroxy-3-methylglutaric acid	0	0	0	0	0	0	0.00588205	0.00843353	0.00845497	0	0	0
3-hydroxyanthranilic acid	0	0	0	0	0	0	0.00679625	0.00687125	0.00764789	0.00673297	0	0.0078683
3-Hydroxybutyric acid	0	0	0	0	0	0	0.00584146	0.00549912	0.00509931	0.00323194	0	0
3-PG	0.011231	0.0128435	0.0126542	0.0141098	0.0128784	0.0118653	0.406442	0.37632	0.359737	0.269463	0.387525	0.386917
4-Aminobutanoic acid	0	0	0	0	0	0	0.0177806	0.0186576	0.0157753	0.0133823	0.0173261	0.0239158
5-AMP	0.0437494	0	0	0.0446798	0	0.023032	0.0304956	0.0507895	0.0369009	0.0114766	0.019796	0.0197021
5-Methyluridine	0.0152954	0.0184913	0.0206259	0.0067453	0.00814728	0.00983711	0	0	0	0	0	0
Acetyl-glutamate	0	0	0	0	0	0	0	0	0	0.00416149	0.00658489	0.00669596
Adenine	0.00116945	0.000827411	0.00117377	0	0	0	0	0.00264961	0.00282841	0	0.00143302	0
Adenosine	0.0949273	0.0476493	0.0601509	0.105898	0.062605	0.08593	2.4183	2.44606	2.49352	0.989642	1.14933	1.13091
Alanine	0.0433866	0.0414043	0.0441955	0.0533841	0.0638719	0.0543181	1.08954	1.14345	1.00258	0.498254	0.536379	0.679209
Aminomalonic acid	0	0	0	0.00513799	0.00466628	0.00523758	0.0131629	0.0118299	0.00527121	0.00106815	0.00531141	0.00570736
Arginine	0.0431682	0.0491793	0.0518153	0	0.060315	0	0.620718	0.699348	0.504611	0.145138	0.307486	0.239886
Asparagine	0	0	0	0.00750611	0	0	0.257335	0.315612	0.280475	0.0854852	0.159006	0.117454
Aspartate	0.0583419	0.0546749	0.0494763	0.0533001	0.0616591	0.0571611	0.2401	0.413483	0.221997	0.264518	0.291972	0.254628
Betaine	0.489469	0.299874	0.413323	0.285677	0.215048	0.287814	-0.00896732	-0.0105089	-0.0102552	-0.0234119	-0.0172277	-0.0230412
Carbamoyl-aspartate	0.031145	0.029462	0.027791	0	0	0	0.142603	0.180062	0.201863	0	0	0
Cholesta-8,24-dien-3-ol, (3β,5α)-,	0	0	0	0.0294933	0.0204081	0.0270627	0	0	0	0	0	0
Citrate	0.000565713	0.000552632	0.00050062	0.00237814	0.00243034	0.0024497	0.00732662	0.00694982	0.00643835	0.00768892	0.010557	0.0105722
Citrulline	0	0	0	0	0	0	0.0738106	0.0673285	0.060094	0.0209532	0.0383392	0.0322222
Cysteine	0.00356631	0.00539983	0.00384161	0.00640371	0.0059447	0.00605287	0.0697038	0.0721724	0.0636085	0.0291933	0.0252848	0.0191533
Cysthathionine	0.0670179	0.0547048	0.0579432	0.0206834	0.0184707	0.0197657	0.182636	0.188885	0.188047	0.0216848	0.0292689	0.0406859
Decanoic acid	0.00591532	0.00593802	0.00653922	0.00342808	0.00234154	0.00380619	0.0212374	0.0169614	0.0186924	0.00421497	0.00479114	0.0067492
Dehydroalanine	0.0224298	0.0174869	0.0221792	0.0323404	0.0297528	0.0323764	0	0	0	0	0	0
Eicosanoic acid	0.00550835	0.00425954	0.00431261	0.00493981	0.00449232	0.0047479	0.000527311	0	0	0	0	0
Ergosta-7,22-dien-3-ol, (3β,22E)-,	0	0	0	0.0679583	0.0705988	0.0899328	0	0	0	0	0	0
Ergosterol	2.30908	1.32681	2.8694	2.30761	2.73969	1.77711	0.24405	0.230146	0.196196	0.0938621	0.103362	0.11894
Ergosterol_similar	0	0	0	0.0335818	0.031088	0.0249958	0	0	0	0	0	0
Ethanolamine	0	0	0	0	0	0	0.0111515	0.0130575	0.0113881	0	0	0
Fructose-6P	0	0	0	0	0	0	0.0400338	0.035818	0.0371273	0.0292631	0.029396	0.0220336
Fumarate	0.000797411	0.000713425	0.00133063	0.000961857	0.000854413	0.00200284	0.00437145	0.00563668	0.00486933	0.00416531	0.00453622	0.00440855
Galactinol	0	0.0100328	0	0.0127114	0.0104482	0.0143994	0	0	0	0	0	0
Galactinol_similar	0.0194604	0	0.015617	0.0319713	0.0332245	0.0291988	0.0810824	0.0894101	0.0666707	0.0793455	0.153858	0.177852
Galactitol	2.5048	2.63992	2.40045	3.88335	4.20337	3.87253	11.8531	11.8958	11.7906	10.5425	13.4526	12.514
Galactitol_similar	0.0943963	0.105196	0.100514	0.231663	0.231539	0.217547	0.171188	0.15262	0.175246	0.166446	0.166174	0.167769
Galactose-6P	0.0103976	0.00945027	0	0.00855664	0.0110354	0.0118138	0.00720835	0.00603592	0.0101832	0.00415761	0.00826735	0.0481663
Gentiobiose	0.324378	0.341686	0.298414	0.581536	0.592335	0.649791	3.7806	3.78105	3.61488	2.28379	2.41444	1.85083
Gluconinc acid	0.00880312	0.0104864	0.00856536	0.0141232	0.0135064	0.01397	0.0355544	0.0305211	0.0306296	0.0223445	0.0332849	0.0325702
Glucose	0.00511572	0.00406962	0.00363999	0.00541001	0.0056933	0.00577404	0.10437	0.0848986	0.0732909	0.0577071	0.14102	0.194018
Glucose-6P	0.00342892	0.00345182	0.00289755	0	0.00282095	0	0	0.0510009	0	0.00195384	0.0411305	0.0310123
Glutamate	0.161912	0.148872	0.141377	0.284348	0.30071	0.291221	4.04093	4.00948	3.91665	2.36997	2.99641	2.82075
Glutamine	0.0066271	0.0083339	0.00807306	0.0371504	0.0424896	0.0408434	0.360961	0.374149	0.324936	0.500169	0.671867	0.718592
Glyceric acid	0.0146374	0.00626349	0.00735192	0.0215151	0.0221458	0.0240875	0.0366852	0.0342715	0.0373909	0.0379987	0.050107	0.0411445
Glycerol-3P	0.0972894	0.0957165	0.0898194	0.0739115	0.081172	0.0778011	0.0589084	0.0632248	0.0663306	0.0261305	0.0310809	0.0218745
Glycine	0.0384001	0.0329557	0.0251127	0.0638788	0.0635187	0.0641391	0.890315	0.920244	0.928603	0.527608	0.581199	0.577799
Glycolic acid	0	0	0.000642569	0	0	0	0.00556441	0.00537402	0.00523906	0.00398858	0.00457688	0.00783735
Guanine	0	0	0	0	0	0	0	0.0183849	0.0193834	0.0138021	0.0141696	0
Hexacosanoic acid	0.0087152	0.0108641	0.00787072	0.0203871	0.0199607	0.0268094	0	0	0	0	0	0
Histidine	0	0	0	0	0	0	0.539674	0.498826	0.519416	0.315229	0.430281	0.197271
Homoserine	0	0	0	0	0	0	0.0050477	0.00504973	0.00481752	0.00274459	0.00280373	0.00278927
Hypoxanthine	0.000451007	0.000598543	0.000122282	0.000115527	0.000596082	0.000637923	0.0375919	0.0392058	0.0374799	0.0092037	0.0104337	0.0108933
Isoleucine	0.0202239	0.0150606	0.0141581	0.0296321	0.0306945	0.0256254	0	0	0	0	0	0
Lactate	0.00507103	0.0182985	-0.0165643	0.016489	-0.00338462	0.00668998	0.0662992	0.0225335	0.0483643	0.0664367	0.0403156	0.0532808
Lanosterol	0.1195	0.108098	0.0938308	0.169368	0.147748	0.160492	0	0	0	0	0	0
Lauric acid	0.0327038	0.0354679	0.0306528	0.0155993	0.0153496	0.0171757	0.0187422	0.0172403	0.0168823	0.0108775	0.0105374	0.00995983
Leucine	0.015456	0.0108343	0.0109571	0.0174012	0.0216204	0.0130858	0.0850565	0.0738323	0.0722291	0.0295641	0.0294344	0.0268296
L-kynurenine	0	0	0	0	0	0.00194498	0.00514037	0.00516284	0.00461048	0.0585923	0.0769793	0.0784162
Lysine	0.473969	0.518362	0.36636	2.26119	2.62255	2.03371	12.2733	13.0663	12.1108	15.9492	24.9135	28.896
Malate	0.00702378	0.0063194	0.00765784	0.0108298	0.00953245	0.00913767	0.138082	0.141769	0.126703	0.0914238	0.106128	0.0974531
Mannose	0.842261	0.763446	0.699939	1.66535	1.65826	1.67602	0.854356	0.814576	0.726865	1.12482	1.16356	0.972668
Mannose-6P	0	0	0	0	0	0.00182643	0.0302304	0.0269998	0.0265764	0.0249629	0	0
Melibiose	0	0	0	0	0	0	0.0406618	0.0417008	0.0320412	0	0	0
Methionine	0	0	0	0	0	0	0.151662	0.157446	0.127913	0.0507811	0.0611274	0.0595447
Myo-inositol	0.165901	0.152902	0.140218	0.154433	0.153692	0.156959	0.070166	0.066571	0.0636948	0.0448813	0.0545924	0.0551543
Myo-inositol-P	0.0603989	0.0813705	0.0509065	0.0685713	0.111223	0.0803785	0	0	0	0.0413796	0	0
Nicotinamide	0.0294961	0.0306875	0.027593	0.0189384	0.0229337	0.0207149	0.011371	0.0111068	0.00855402	0	0	0.0046825
Oleic acid	0.0537495	0.0689247	0.0576966	0.0773326	0.0930882	0.0909848	0.038147	0.0340925	0.0214306	0.0398778	0.0139063	0.0382563
Ornithine	0.0840483	0.0815166	0.0802394	0.175384	0.193669	0.184694	2.20704	2.29766	1.94836	2.21702	3.40388	3.30415
Orotic acid	0.0380456	0.0343378	0.0316197	0.00464817	0.00576155	0.00616951	0.357722	0.629296	0.522357	0.0496581	0.0555986	0.0549124
Palmitic acid	0.357449	0.233693	0.262956	0.307914	0.237468	0.275142	0.196298	0.150305	0.1293	0.183019	0.184233	0.186163
Palmitoleic acid	0.106764	0.14839	0.123821	0.135562	0.172336	0.158617	0.0582851	0.0731907	0.0545107	0.0599017	0.0327526	0.0485205
Pentacosanoic acid	0	0	0	0.00581381	0.00481034	0.00601762	0	0	0	0	0	0
PEP	0	0	0	0	0	0	0.0879195	0.102516	0.0814377	0.0571304	0.0819888	0.0779685
Phenylalanine	0.0177438	0.0170094	0.0153038	0.0260486	0.0280457	0.027244	0.49538	0.525524	0.498581	0.29871	0.337542	0.327698
Phosphocolamine	0.0110707	0.0105493	0.00800367	0.00687916	0.00546784	0.00752317	0	0	0	0	0	0
Proline	0.00402061	0.00154639	0.00327252	0.00380085	0.00596135	0.00256417	0.0221674	0.0219043	0.0164294	0.00447314	0.00464203	0.00370819
Putrescine	0	0	0	0	0	0	0.0163639	0.0114689	0.0133687	0.00417159	0.00345878	0.00451072
Ribose	0	0	0	0	0	0	0.0761478	0.0961459	0.079425	0.0225194	0.0185516	0.0264781
Sedoheptulose-7P	0	0	0	0	0	0	0.00638467	0.00509242	0.00512009	0.00379794	0.00426586	0
Serine	0.0648885	0.0690265	0.0530523	0.0660438	0.0699826	0.0705324	0.0618855	0.13767	0.0764447	0.0841977	0.0192361	0.00451871
Spermidine	0	0	0	0	0	0	0.570854	0.546752	0.441183	0.284834	0.262918	0.325706
Squalene	0.0677284	0.0679601	0.0566262	0.116775	0.118279	0.131006	0	0	0	0	0	0
Stearic acid	0.223381	0.153584	0.217975	0.17183	0.115257	0.182759	0.182681	0.128451	0.104505	0.152483	0.145614	0.143993
Succinate	0.000348835	0.000361944	0.000278657	0.000297082	0.000313347	0.000299833	0.00664955	0.00706558	0.0064782	0.00297289	0.00325165	0.00310383
Threonine	0.0299316	0.0315462	0.0275495	0.0573535	0.0673929	0.0567857	0.526762	0.632235	0.529433	0.413672	0.205125	0.17679
Trehalose	0.138897	0.13871	0.12103	0.0312651	0.0224936	0.0341096	0.70853	0.667684	0.610636	0.160832	0.194215	0.185223
Tryptophan	0	0	0	0	0	0	0.217214	0.251489	0.223025	0.171205	0.19536	0.203919
Tyrosine	0.0222767	0.0203083	0.0193675	0.0679763	0.0750176	0.0722384	0.816821	0.833669	0.829927	0.771464	0.93972	0.987997
Tyrosol	0	0	0	0	0	0	0.00549942	0.00657948	0.000713194	0.00443467	0.00457451	0.00460483
UMP	0	0	0	0	0	0	0	0.0230015	0	0	0.026225	0.0275697
Uracil	0.00209739	-0.000637833	0.00175941	0.00100161	0.00100926	0.000331612	0.0638455	0.0486654	0.0519388	0.0187004	0.0229329	0.0208272
Urea	0	0	0.00460473	0.0044879	0.00457738	0.0056767	0	0	0	0	0	0
Uridine	0	0	0	0	0	0	0.489421	0.472996	0.476622	0.0429383	0.0367285	0.0484378
Valine	0.0144357	0.0110766	0.011068	0.0155674	0.0171904	0.0151366	0.130714	0.159126	0.138722	0.0997917	0.0768405	0.0691186
Xanthine	0	0.000803922	0.00103153	0.000668143	0	0.00072313	0.170895	0.130019	0.178925	0.0406331	0.0501352	0.045975
Xanthurenic acid	0	0	0	0.000587921	0.000811093	0.000615404	0.00215513	0.00244915	0.00195011	0.00480866	0.00445266	0.00371786
Pyruvate	0.000121282	0.000136279	0.000106846	0.00017648	0.000216359	0.000209409	0.002871	0.00301103	0.00286578	0.0016366	0.00150998	0.0012972

## Sheet: LC-purine and pyrimidine
	MT23_blank_1.d	MT23_blank_2.d	MT23_blank_3.d	MT23_blank_4.d		MT23_1_1.d	MT23_1_2.d	MT23_1_3.d	MT23_3_1.d	MT23_3_2.d	MT23_3_3.d	SN23_1_5_1.d	SN23_1_5_2.d	SN23_1_5_3.d	SN23_3_5_1.d	SN23_3_5_2.d	SN23_3_5_3.d
Carbamoyl-Asp	94.7904	247.748	159.84	257.741	221.776	102594	102619	100697	4993.45	5092.55	5097.22	132962	133529	132693	3695.26	3425.86	3627.95
CMP	3.45717	164.828	98.7444	146.492	136.688	126145	127092	124218	98773.8	98823.1	99201.4	132638	132121	127190	45698.8	46782.6	45400
Orotic acd	20.922	34.7218	6.75003	44.5512	28.6744	30193.2	29473	28152.9	4958.04	4972.73	4761.11	56237.2	55698.7	56192.2	5168.35	5460.09	5666.39
UMP	8.80398	67.0873	82.8725	56.2143	68.7247	37573.6	38485.4	37345.9	35817.7	34456.6	36140.9	107271	108057	107694	53487.4	53974.2	52939
Uracil	17.1822	809.283	933.039	914.64	885.654	4472.13	4691.14	4085.75	2803.2	2601.9	2814.18	45542.7	44717.5	44151.9	17111	17363.2	17201.1
Adenine	8.6251	1426.34	1377.23	1322	1375.19	12061.7	12639.1	12083.4	13614	13908.7	13907.2	13796.3	14089.1	13990.6	8599.78	9099.68	8636.57
Guanine	68.8498	219.294	168.834	186.922	191.683	5099.21	4861.02	4553.61	5766.52	6248.86	5863.76	4082.97	4183.95	4156.52	9570.08	9470	9765.5
Glutathione	17.1581	10.2366	15.3747	11.1585	12.2566	1.01262e+06	1.00526e+06	998090	774876	779985	783157	403230	404952	397692	118768	117349	115055
Cytidine	2035.6	35389.4	30566.8	30245.5	32067.2	112498	112667	110746	176614	175089	178992	75811.3	75570.4	75860.9	57773	57158.1	57743.1
Cytosine	29.3691	68.4197	519.51	547.322	378.417	15485.2	15915.9	14250.3	11452.7	3698.17	10992.6	4250.95	3406.1	3922.87	1357.8	1506.84	1362.49
AMP	16.9606	152.381	221.539	263.118	212.346	693626	693633	695196	608525	622041	620993	399557	399467	386705	156745	151961	150223
Hypoxanthine	61.5858	116.72	100.249	138.202	118.39	14358.8	14342.7	14156.3	12040.7	12419.7	12358.1	44312.4	43377.6	43799.6	17556.1	17813.9	17783.8
IMP	1.50601	2.28088	34.2852	25.3246	20.6303	1627.31	1285.51	1522.76	1373.79	1324.36	1272.36	1724.33	1538.64	1195.71	2491.36	2661.94	2485.21
GMP	6.3068	9.84996	26.8695	21.9697	19.563	46519.8	47614.8	48489.4	40634.4	40964.1	40158.1	143894	145525	142001	63982.1	60659.1	60584.4
Xanthine	107.149	80.0995	91.8136	57.6791	76.5307	8825.95	8873.74	8771.66	6493.26	6516.62	6720.99	152534	152385	152496	53324	53261.6	52160.2
dAMP	3.45544	129.874	147.972	165.23	147.692	1695.47	1661.29	1724.5	1566.89	1667.75	1742.5	4573.88	4517.9	4841.46	2603.89	2571.54	2771.83
NADP+	0.587527	0.309142	0.828871	5.96889	2.36897	1770.32	2098.95	2080.73	3227.69	3382.42	3621.79	302.994	16.0052	169.038	10.3264	6.54589	120.683
Uridine	0.632175	4.05569	7.86877	6.33624	6.0869	27617.9	28044.6	28193.1	37738	37645.1	38221.8	42675.9	43429.9	43098.6	21218.8	21225.4	21432.7
NAD+	3.14547	54.9182	16.4103	49.2953	40.2079	1.39051e+06	1.40107e+06	1.3268e+06	903278	920676	919073	2170.45	2143.26	2103.62	722.987	653.062	672.568
GSSG	0.979809	12.4343	4.5141	0.45867	5.80236	175658	181109	174945	184538	186422	186934	163375	162633	162998	107887	107502	106261
Adenosine	13.7178	625.548	596.227	674.218	631.998	1.2621e+06	1.25181e+06	1.25956e+06	1.31721e+06	1.30727e+06	1.33509e+06	4.48532e+06	4.49694e+06	4.52053e+06	2.47223e+06	2.45835e+06	2.44776e+06
Guanosine	5.97487	44.315	66.9109	5.12302	38.783	92615.3	92344.8	91470.8	109125	108958	109429	93915.4	92911.7	93135	61391.8	60668.6	61847.4
Inosine	1.56873	1.49091	45.46	4.67428	17.2084	2915.97	2766.9	1745.24	6287.11	6093.71	6238.93	11335.4	11303.4	11279.5	9332.75	9282.05	9050.16
Xanthosine	24.2784	12.8029	41.0079	20.4808	24.7638	623.508	642.869	579.504	925.284	858.076	874.239	2568.44	2592.44	2538.27	2152.23	2127.84	2147.12

## Sheet: LC-amino acids
	MT23_1_1.d	MT23_1_2.d	MT23_1_3.d	MT23_3_1.d	MT23_3_2.d	MT23_3_3.d	SN23_1_1.d	SN23_1_2.d	SN23_1_3.d	SN23_3_1.d	SN23_3_2.d	SN23_3_3.d
Arginine	6.92123	6.69665	6.61308	4.44375	4.53445	4.53343	58.215	56.5606	56.6712	23.9434	22.7863	23.6837
Asparagine	0.182598	0.200796	0.200241	0.413067	0.414622	0.420641	2.66078	2.86813	2.85522	1.98869	1.95962	1.95035
Citrulline	0.00752842	0.0120906	0.0127337	0.402166	0.429401	0.465913	0.0549805	0.0675867	0.0668106	1.20537	1.18977	1.23324
Histidine	1.2996	1.31606	1.34975	2.66397	2.76887	2.7872	21.1382	22.5136	22.0592	15.6235	14.7308	15.3851
Isoleucine	0.0686387	0.0734911	0.0726808	0.136882	0.134926	0.145402	4.13593	4.30817	4.16479	2.36663	2.29958	2.34043
Methionine	0.00857621	0.00741448	0.00795956	0.0080331	0.00736642	0.00803025	0.105959	0.107057	0.101551	0.0361749	0.0380669	0.0397741
Argininosuccinate	0.000673856	0.0008529	0.00130624	0.00178239	0.00203769	0.00141005	0.0185138	0.0206672	0.0170807	0.00506757	0.00392214	0.00545827

## Sheet: GCLC combined_heat shock MT23
	MT1_1	MT1_2	MT1_3	MT3_1	MT3_2	MT3_3	SN1_1	SN1_2	SN1_3	SN3_1	SN3_2	SN3_3
Label	Mito	Mito	Mito	Mito_T	Mito_T	Mito_T	Cyto	Cyto	Cyto	Cyto_T	Cyto_T	Cyto_T
14-Demethyllanosterol	0.0899605	0.0634114	0.0817619	0.0254528	0.0275488	0.0263148	0	0	0	0	0	0
1-Monopalmitin	0.00872154	0.0109493	0.00777017	0.00912538	0.00935696	0.00952145	0	0	0	0	0	0
1-Octadecanol	0.00302201	0.0023461	0.00293166	0.0035398	0.00199543	0.00352793	0.00191758	0.00171352	0	0.000537236	0	0.000910356
2-Hydroxybutyric acid	0	0	0	0	0	0	0.000852189	0.0027419	0.00128624	0	0	0
2-PG	0	0	0	0	0	0	0.0279074	0.0385141	0.0372786	0.0224259	0.0267361	0.0220296
Ergosta-7-en-3-ol	0	0	0	0.0136099	0.0120834	0.0132704	0	0	0	0	0	0
3-hydroxy-3-methylglutaric acid	0	0	0	0	0	0	0.00588205	0.00843353	0.00845497	0	0	0
3-hydroxyanthranilic acid	0	0	0	0	0	0	0.00679625	0.00687125	0.00764789	0.00673297	0	0.0078683
3-Hydroxybutyric acid	0	0	0	0	0	0	0.00584146	0.00549912	0.00509931	0.00323194	0	0
3-PG	0.011231	0.0128435	0.0126542	0.0141098	0.0128784	0.0118653	0.406442	0.37632	0.359737	0.269463	0.387525	0.386917
4-Aminobutanoic acid	0	0	0	0	0	0	0.0177806	0.0186576	0.0157753	0.0133823	0.0173261	0.0239158
5-Methyluridine	0.0152954	0.0184913	0.0206259	0.0067453	0.00814728	0.00983711	0	0	0	0	0	0
Acetyl-glutamate	0	0	0	0	0	0	0	0	0	0.00416149	0.00658489	0.00669596
Alanine	0.0433866	0.0414043	0.0441955	0.0533841	0.0638719	0.0543181	1.08954	1.14345	1.00258	0.498254	0.536379	0.679209
Aminomalonic acid	0	0	0	0.00513799	0.00466628	0.00523758	0.0131629	0.0118299	0.00527121	0.00106815	0.00531141	0.00570736
Aspartate	0.0583419	0.0546749	0.0494763	0.0533001	0.0616591	0.0571611	0.2401	0.413483	0.221997	0.264518	0.291972	0.254628
Betaine	0.489469	0.299874	0.413323	0.285677	0.215048	0.287814	0	0	0	0	0	0
Carbamoyl-aspartate	0.031145	0.029462	0.027791	0	0	0	0.142603	0.180062	0.201863	0	0	0
Cholesta-8,24-dien-3-ol, (3β,5α)-,	0	0	0	0.0294933	0.0204081	0.0270627	0	0	0	0	0	0
Citrate	0.000565713	0.000552632	0.00050062	0.00237814	0.00243034	0.0024497	0.00732662	0.00694982	0.00643835	0.00768892	0.010557	0.0105722
Cysteine	0.00356631	0.00539983	0.00384161	0.00640371	0.0059447	0.00605287	0.0697038	0.0721724	0.0636085	0.0291933	0.0252848	0.0191533
Cysthathionine	0.0670179	0.0547048	0.0579432	0.0206834	0.0184707	0.0197657	0.182636	0.188885	0.188047	0.0216848	0.0292689	0.0406859
Decanoic acid	0.00591532	0.00593802	0.00653922	0.00342808	0.00234154	0.00380619	0.0212374	0.0169614	0.0186924	0.00421497	0.00479114	0.0067492
Dehydroalanine	0.0224298	0.0174869	0.0221792	0.0323404	0.0297528	0.0323764	0	0	0	0	0	0
Eicosanoic acid	0.00550835	0.00425954	0.00431261	0.00493981	0.00449232	0.0047479	0.000527311	0	0	0	0	0
Ergosta-7,22-dien-3-ol, (3β,22E)-,	0	0	0	0.0679583	0.0705988	0.0899328	0	0	0	0	0	0
Ergosterol	2.30908	1.32681	2.8694	2.30761	2.73969	1.77711	0.24405	0.230146	0.196196	0.0938621	0.103362	0.11894
Ergosterol_similar	0	0	0	0.0335818	0.031088	0.0249958	0	0	0	0	0	0
Ethanolamine	0	0	0	0	0	0	0.0111515	0.0130575	0.0113881	0	0	0
Fructose-6P	0	0	0	0	0	0	0.0400338	0.035818	0.0371273	0.0292631	0.029396	0.0220336
Fumarate	0.000797411	0.000713425	0.00133063	0.000961857	0.000854413	0.00200284	0.00437145	0.00563668	0.00486933	0.00416531	0.00453622	0.00440855
Galactinol	0	0.0100328	0	0.0127114	0.0104482	0.0143994	0	0	0	0	0	0
Galactinol_similar	0.0194604	0	0.015617	0.0319713	0.0332245	0.0291988	0.0810824	0.0894101	0.0666707	0.0793455	0.153858	0.177852
Galactitol	2.5048	2.63992	2.40045	3.88335	4.20337	3.87253	11.8531	11.8958	11.7906	10.5425	13.4526	12.514
Galactitol_similar	0.0943963	0.105196	0.100514	0.231663	0.231539	0.217547	0.171188	0.15262	0.175246	0.166446	0.166174	0.167769
Galactose-6P	0.0103976	0.00945027	0	0.00855664	0.0110354	0.0118138	0.00720835	0.00603592	0.0101832	0.00415761	0.00826735	0.0481663
Gentiobiose	0.324378	0.341686	0.298414	0.581536	0.592335	0.649791	3.7806	3.78105	3.61488	2.28379	2.41444	1.85083
Gluconinc acid	0.00880312	0.0104864	0.00856536	0.0141232	0.0135064	0.01397	0.0355544	0.0305211	0.0306296	0.0223445	0.0332849	0.0325702
Glucose	0.00511572	0.00406962	0.00363999	0.00541001	0.0056933	0.00577404	0.10437	0.0848986	0.0732909	0.0577071	0.14102	0.194018
Glucose-6P	0.00342892	0.00345182	0.00289755	0	0.00282095	0	0	0.0510009	0	0.00195384	0.0411305	0.0310123
Glutamate	0.161912	0.148872	0.141377	0.284348	0.30071	0.291221	4.04093	4.00948	3.91665	2.36997	2.99641	2.82075
Glutamine	0.0066271	0.0083339	0.00807306	0.0371504	0.0424896	0.0408434	0.360961	0.374149	0.324936	0.500169	0.671867	0.718592
Glyceric acid	0.0146374	0.00626349	0.00735192	0.0215151	0.0221458	0.0240875	0.0366852	0.0342715	0.0373909	0.0379987	0.050107	0.0411445
Glycerol-3P	0.0972894	0.0957165	0.0898194	0.0739115	0.081172	0.0778011	0.0589084	0.0632248	0.0663306	0.0261305	0.0310809	0.0218745
Glycine	0.0384001	0.0329557	0.0251127	0.0638788	0.0635187	0.0641391	0.890315	0.920244	0.928603	0.527608	0.581199	0.577799
Glycolic acid	0	0	0.000642569	0	0	0	0.00556441	0.00537402	0.00523906	0.00398858	0.00457688	0.00783735
Hexacosanoic acid	0.0087152	0.0108641	0.00787072	0.0203871	0.0199607	0.0268094	0	0	0	0	0	0
Homoserine	0	0	0	0	0	0	0.0050477	0.00504973	0.00481752	0.00274459	0.00280373	0.00278927
Lactate	0.00507103	0.0182985	0	0.016489	0	0.00668998	0.0662992	0.0225335	0.0483643	0.0664367	0.0403156	0.0532808
Lanosterol	0.1195	0.108098	0.0938308	0.169368	0.147748	0.160492	0	0	0	0	0	0
Lauric acid	0.0327038	0.0354679	0.0306528	0.0155993	0.0153496	0.0171757	0.0187422	0.0172403	0.0168823	0.0108775	0.0105374	0.00995983
Leucine	0.015456	0.0108343	0.0109571	0.0174012	0.0216204	0.0130858	0.0850565	0.0738323	0.0722291	0.0295641	0.0294344	0.0268296
L-kynurenine	0	0	0	0	0	0.00194498	0.00514037	0.00516284	0.00461048	0.0585923	0.0769793	0.0784162
Lysine	0.473969	0.518362	0.36636	2.26119	2.62255	2.03371	12.2733	13.0663	12.1108	15.9492	24.9135	28.896
Malate	0.00702378	0.0063194	0.00765784	0.0108298	0.00953245	0.00913767	0.138082	0.141769	0.126703	0.0914238	0.106128	0.0974531
Mannose	0.842261	0.763446	0.699939	1.66535	1.65826	1.67602	0.854356	0.814576	0.726865	1.12482	1.16356	0.972668
Mannose-6P	0	0	0	0	0	0.00182643	0.0302304	0.0269998	0.0265764	0.0249629	0	0
Melibiose	0	0	0	0	0	0	0.0406618	0.0417008	0.0320412	0	0	0
Myo-inositol	0.165901	0.152902	0.140218	0.154433	0.153692	0.156959	0.070166	0.066571	0.0636948	0.0448813	0.0545924	0.0551543
Myo-inositol-P	0.0603989	0.0813705	0.0509065	0.0685713	0.111223	0.0803785	0	0	0	0.0413796	0	0
Nicotinamide	0.0294961	0.0306875	0.027593	0.0189384	0.0229337	0.0207149	0.011371	0.0111068	0.00855402	0	0	0.0046825
Oleic acid	0.0537495	0.0689247	0.0576966	0.0773326	0.0930882	0.0909848	0.038147	0.0340925	0.0214306	0.0398778	0.0139063	0.0382563
Ornithine	0.0840483	0.0815166	0.0802394	0.175384	0.193669	0.184694	2.20704	2.29766	1.94836	2.21702	3.40388	3.30415
Orotic acid	0.0380456	0.0343378	0.0316197	0.00464817	0.00576155	0.00616951	0.357722	0.629296	0.522357	0.0496581	0.0555986	0.0549124
Palmitic acid	0.357449	0.233693	0.262956	0.307914	0.237468	0.275142	0.196298	0.150305	0.1293	0.183019	0.184233	0.186163
Palmitoleic acid	0.106764	0.14839	0.123821	0.135562	0.172336	0.158617	0.0582851	0.0731907	0.0545107	0.0599017	0.0327526	0.0485205
Pentacosanoic acid	0	0	0	0.00581381	0.00481034	0.00601762	0	0	0	0	0	0
PEP	0	0	0	0	0	0	0.0879195	0.102516	0.0814377	0.0571304	0.0819888	0.0779685
Phenylalanine	0.0177438	0.0170094	0.0153038	0.0260486	0.0280457	0.027244	0.49538	0.525524	0.498581	0.29871	0.337542	0.327698
Phosphocolamine	0.0110707	0.0105493	0.00800367	0.00687916	0.00546784	0.00752317	0	0	0	0	0	0
Proline	0.00402061	0.00154639	0.00327252	0.00380085	0.00596135	0.00256417	0.0221674	0.0219043	0.0164294	0.00447314	0.00464203	0.00370819
Putrescine	0	0	0	0	0	0	0.0163639	0.0114689	0.0133687	0.00417159	0.00345878	0.00451072
Ribose	0	0	0	0	0	0	0.0761478	0.0961459	0.079425	0.0225194	0.0185516	0.0264781
Sedoheptulose-7P	0	0	0	0	0	0	0.00638467	0.00509242	0.00512009	0.00379794	0.00426586	0
Serine	0.0648885	0.0690265	0.0530523	0.0660438	0.0699826	0.0705324	0.0618855	0.13767	0.0764447	0.0841977	0.0192361	0.00451871
Spermidine	0	0	0	0	0	0	0.570854	0.546752	0.441183	0.284834	0.262918	0.325706
Squalene	0.0677284	0.0679601	0.0566262	0.116775	0.118279	0.131006	0	0	0	0	0	0
Stearic acid	0.223381	0.153584	0.217975	0.17183	0.115257	0.182759	0.182681	0.128451	0.104505	0.152483	0.145614	0.143993
Succinate	0.000348835	0.000361944	0.000278657	0.000297082	0.000313347	0.000299833	0.00664955	0.00706558	0.0064782	0.00297289	0.00325165	0.00310383
Threonine	0.0299316	0.0315462	0.0275495	0.0573535	0.0673929	0.0567857	0.526762	0.632235	0.529433	0.413672	0.205125	0.17679
Trehalose	0.138897	0.13871	0.12103	0.0312651	0.0224936	0.0341096	0.70853	0.667684	0.610636	0.160832	0.194215	0.185223
Tryptophan	0	0	0	0	0	0	0.217214	0.251489	0.223025	0.171205	0.19536	0.203919
Tyrosine	0.0222767	0.0203083	0.0193675	0.0679763	0.0750176	0.0722384	0.816821	0.833669	0.829927	0.771464	0.93972	0.987997
Tyrosol	0	0	0	0	0	0	0.00549942	0.00657948	0.000713194	0.00443467	0.00457451	0.00460483
Urea	0	0	0.00460473	0.0044879	0.00457738	0.0056767	0	0	0	0	0	0
Valine	0.0144357	0.0110766	0.011068	0.0155674	0.0171904	0.0151366	0.130714	0.159126	0.138722	0.0997917	0.0768405	0.0691186
Xanthurenic acid	0	0	0	0.000587921	0.000811093	0.000615404	0.00215513	0.00244915	0.00195011	0.00480866	0.00445266	0.00371786
Pyruvate	0.000121282	0.000136279	0.000106846	0.00017648	0.000216359	0.000209409	0.002871	0.00301103	0.00286578	0.0016366	0.00150998	0.0012972
CMP	126008	126955	124081	98637.1	98686.5	99064.7	331254	329962	317633	113905	116615	113158
UMP	37504.9	38416.7	37277.1	35749	34387.9	36072.2	268007	269969	269062	133547	134764	132176
Uracil	3586.48	3805.49	3200.09	1917.54	1716.24	1928.52	111642	109580	108166	40563.4	41193.8	40788.7
Adenine	10686.5	11263.9	10708.2	12238.8	12533.5	12532	31052.7	31784.7	31538.5	18061.5	19311.2	18153.5
Guanine	4907.53	4669.33	4361.93	5574.84	6057.18	5672.08	9728.21	9980.66	9912.1	23446	23195.8	23934.6
Glutathione	1.01261e+06	1.00525e+06	998078	774864	779973	783145	1.00805e+06	1.01235e+06	994200	296890	293341	287607
Cytidine	80430.5	80599.4	78678.3	144546	143021	146925	109360	108758	109484	64264.4	62727.2	64189.8
Cytosine	15106.8	15537.5	13871.9	11074.3	3319.75	10614.2	9681.34	7569.2	8861.14	2448.45	2821.05	2460.18
AMP	693414	693421	694984	608313	621828	620781	998363	998136	966231	391332	379372	375027
Hypoxanthine	14240.4	14224.3	14037.9	11922.3	12301.3	12239.8	110485	108148	109203	43594.2	44238.7	44163.5
IMP	1606.68	1264.88	1502.13	1353.16	1303.73	1251.73	4259.25	3795.02	2937.7	6176.83	6603.27	6161.46
GMP	46500.2	47595.3	48469.8	40614.8	40944.5	40138.5	359685	363765	354954	159906	151599	151412
Xanthine	8749.42	8797.2	8695.13	6416.73	6440.09	6644.46	381144	380771	381048	133119	132963	130209
dAMP	1547.77	1513.59	1576.81	1419.2	1520.05	1594.81	11065.5	10925.5	11734.4	6140.5	6059.61	6560.33
NADP+	1767.96	2096.58	2078.36	3225.32	3380.05	3619.42	751.563	34.0906	416.673	19.8936	10.4423	295.786
Uridine	27611.8	28038.5	28187	37731.9	37639	38215.7	106675	108560	107731	53031.7	53048.3	53566.6
NAD+	1.39047e+06	1.40103e+06	1.32676e+06	903238	920636	919033	5325.6	5257.64	5158.52	1706.95	1532.14	1580.9
GSSG	175653	181103	174939	184532	186416	186928	408422	406569	407482	269703	268740	265638
Adenosine	1.26147e+06	1.25117e+06	1.25893e+06	1.31658e+06	1.30664e+06	1.33446e+06	1.12117e+07	1.12408e+07	1.12997e+07	6.179e+06	6.1443e+06	6.11783e+06
Guanosine	92576.5	92306	91432.1	109086	108919	109390	234692	232182	232740	153383	151574	154522
Inosine	2898.76	2749.7	1728.04	6269.9	6076.5	6221.72	28295.5	28215.4	28155.8	23288.9	23162.1	22582.4
Xanthosine	598.744	618.106	554.741	900.52	833.312	849.475	6359.19	6419.19	6283.76	5318.68	5257.7	5305.89
Arginine	6.92123	6.69665	6.61308	4.44375	4.53445	4.53343	58.215	56.5606	56.6712	23.9434	22.7863	23.6837
Asparagine	0.182598	0.200796	0.200241	0.413067	0.414622	0.420641	2.66078	2.86813	2.85522	1.98869	1.95962	1.95035
Citrulline	0.00752842	0.0120906	0.0127337	0.402166	0.429401	0.465913	0.0549805	0.0675867	0.0668106	1.20537	1.18977	1.23324
Histidine	1.2996	1.31606	1.34975	2.66397	2.76887	2.7872	21.1382	22.5136	22.0592	15.6235	14.7308	15.3851
Isoleucine	0.0686387	0.0734911	0.0726808	0.136882	0.134926	0.145402	4.13593	4.30817	4.16479	2.36663	2.29958	2.34043
Methionine	0.00857621	0.00741448	0.00795956	0.0080331	0.00736642	0.00803025	0.105959	0.107057	0.101551	0.0361749	0.0380669	0.0397741
Argininosuccinate	0.000673856	0.0008529	0.00130624	0.00178239	0.00203769	0.00141005	0.0185138	0.0206672	0.0170807	0.00506757	0.00392214	0.00545827

[truncated: 3 more sheets: Cytoplasm normalization, Figure 2, Figure 3]
