# Supplementary material for: Heat Stress-Induced Metabolic Remodeling in Saccharomyces cerevisiae
Source: Metabolites. 2019 Nov 5;9(11):266. doi: 10.3390/metabo9110266 (PMC6918159; doi:10.3390/metabo9110266)
Supplement: Supplementary file 1 [file metabolites-09-00266-s001.zip › Supplementary table 4-Data of isotope labeling experiment.xlsx]

## Sheet: Sheet1
Raw data exported from Agilent QQQ quantitative data analysis
	Proline	Proline+6	Citrulline+9	Citrulline+7	Citrulline	Arginine	Arginine 185	Ornithine+7	Ornithine	Spermidine+6	Spermidine	Aspartate+5
0.5h30degree_1.d	55498.4	5755.91	4364.11	2218.05	4568.07	5974.5	1.58829e+06	100595	19005.1	6921.36	2978.18	223193
0.5h30degree_2.d	56052.8	5615.53	702.125	2446.98	4033.97	6159	1.53804e+06	102945	17961.4	5835.82	2270.53	218177
0.5h30degree_3.d	55780.4	5621.6	4908.94	2359	4186.99	5615.2	1.53164e+06	101323	18408.7	5563.53	1901.97	218401
2h30degree_1.d	140810	18831.5	2335.75	4014.58	6542.44	5563.05	2.28117e+06	164670	17851.8	25891.4	5718.77	227185
2h30degree_2.d	135195	17713.5	4582.22	2572.31	4406.53	5435.56	2.26653e+06	154125	17577.9	25612.2	5917.92	214338
2h30degree_3.d	131897	17535.1	2149.52	2002.04	3695.43	5563.01	2.22854e+06	152553	16433.4	25373.8	5761.3	203472
8h30degree_1.d	165656	23756.9	102.745	3731.19	2112.36	10135.2	1.87145e+06	154383	18210.8	36416.5	13492.9	155966
8h30degree_2.d	160824	23272.2	3566.1	4148.86	2222.79	9923.85	1.82202e+06	158635	17127.6	37645.7	12323.8	162240
8h30degree_3.d	170596	24422	80.4871	4056.59	2272.04	10244.8	1.83574e+06	151886	17321.3	39711.8	12672.7	153628
0.5h37degree_1.d	32524.3	1294.27	253.758	535.085	4770.62	3439.53	628997	48881.9	27943.7	24474.2	10254.6	169391
0.5h37degree_2.d	32775.7	988.109	176.511	531.188	4559.37	3313.54	610781	48394.8	28038.5	25341.6	10787.1	169173
0.5h37degree_3.d	31380.7	1192.46	162.397	529.881	4517.57	3197.25	622313	46217.5	27592	27480.3	11802.2	150731
2h37degree_1.d	126270	1391.25	5453.43	2239.11	48390	18283.2	985788	39370	124370	34637.4	43846.4	156298
2h37degree_2.d	125308	1058.05	3133.03	2531.07	49134	18035.9	972612	38206.9	124840	32857.1	46416.7	153567
2h37degree_3.d	123729	1130.96	2681.31	2289.27	51449.8	18232.3	934758	37687.2	123834	31362.7	47294	151388
8h37degree_1.d	85278.5	235.198	3672.06	534.028	80384.2	101664	514572	6292.89	538521	5493.35	31667.5	157355
8h37degree_2.d	87801.8	198.336	2041.7	533.196	82185.3	100825	506207	6053.52	509450	2945.8	34013.8	157007
8h37degree_3.d	85755.2	270.972	1722.16	548.882	80972.9	96356.2	486820	5705.13	509849	2364.92	32405.9	146838

## Sheet: Sheet2
Normalization by internal standard Aspartate+5
	Proline	Proline+6	Citrulline+9	Citrulline+7	Citrulline	Arginine	Arginine 185	Ornithine+7	Ornithine	Spermidine+6	Spermidine
0.5h30degree_1.d	0.248657	0.025789	0.0195531	0.00993785	0.020467	0.0267684	7.11624	0.450709	0.085151	0.0310107	0.0133436
0.5h30degree_2.d	0.256914	0.0257384	0.00321815	0.0112156	0.0184895	0.0282294	7.04951	0.471842	0.0823248	0.0267481	0.0104068
0.5h30degree_3.d	0.255404	0.0257398	0.0224767	0.0108012	0.0191711	0.0257105	7.01298	0.463932	0.0842888	0.0254739	0.00870861
2h30degree_1.d	0.619802	0.0828905	0.0102813	0.017671	0.0287979	0.0244869	10.041	0.724828	0.0785785	0.113966	0.0251723
2h30degree_2.d	0.630756	0.0826429	0.0213785	0.0120012	0.0205588	0.0253597	10.5746	0.719072	0.0820102	0.119494	0.0276102
2h30degree_3.d	0.648232	0.0861795	0.0105642	0.00983941	0.0181619	0.0273405	10.9526	0.749753	0.080765	0.124705	0.028315
8h30degree_1.d	1.06213	0.152321	0.000658765	0.0239231	0.0135437	0.0649835	11.9991	0.989846	0.116761	0.233489	0.0865117
8h30degree_2.d	0.991273	0.143443	0.0219803	0.0255723	0.0137006	0.0611676	11.2304	0.977777	0.105569	0.232037	0.07596
8h30degree_3.d	1.11045	0.158968	0.000523908	0.0264053	0.0147892	0.0666856	11.9492	0.988657	0.112748	0.258493	0.0824895
0.5h37degree_1.d	0.192007	0.00764069	0.00149806	0.00315887	0.0281633	0.0203052	3.71328	0.288574	0.164965	0.144483	0.0605377
0.5h37degree_2.d	0.193741	0.00584082	0.00104338	0.00313991	0.0269509	0.0195867	3.61039	0.286067	0.165738	0.149797	0.0637635
0.5h37degree_3.d	0.20819	0.00791119	0.0010774	0.00351541	0.0299711	0.0212117	4.12863	0.306623	0.183054	0.182314	0.0782996
2h37degree_1.d	0.807878	0.00890127	0.0348911	0.0143258	0.3096	0.116976	6.30709	0.25189	0.795723	0.221611	0.28053
2h37degree_2.d	0.815982	0.00688986	0.0204017	0.0164819	0.319952	0.117447	6.33348	0.248797	0.812934	0.213959	0.302257
2h37degree_3.d	0.817296	0.0074706	0.0177115	0.0151218	0.339853	0.120434	6.17457	0.248944	0.817989	0.207167	0.312402
8h37degree_1.d	0.541951	0.0014947	0.0233362	0.00339378	0.510847	0.646079	3.27014	0.0399918	3.42234	0.0349106	0.201249
8h37degree_2.d	0.559223	0.00126323	0.0130039	0.00339601	0.523451	0.642169	3.22411	0.0385558	3.24476	0.0187623	0.216639
8h37degree_3.d	0.584012	0.00184538	0.0117283	0.00373801	0.551443	0.656207	3.31535	0.0388532	3.47218	0.0161056	0.220691
Average value of each group
	Proline	Proline+6	Citrulline+9	Citrulline+7	Citrulline	Arginine	Arginine 185	Ornithine+7	Ornithine	Spermidine+6	Spermidine
0.5h30degree	0.253658	0.0257557	0.0150827	0.0106516	0.0193759	0.0269028	7.05958	0.462161	0.0839216	0.0277442	0.0108197
2h30degree	0.63293	0.0839043	0.0140746	0.0131705	0.0225062	0.025729	10.5227	0.731218	0.0804512	0.119388	0.0270325
8h30degree	1.05462	0.151577	0.007721	0.0253002	0.0140112	0.0642789	11.7262	0.985426	0.111693	0.24134	0.0816537
0.5h37degree	0.197979	0.0071309	0.00120628	0.0032714	0.0283618	0.0203679	3.81743	0.293754	0.171253	0.158865	0.0675336
2h37degree	0.813719	0.00775391	0.0243348	0.0153098	0.323135	0.118286	6.27171	0.249877	0.808882	0.214246	0.298397
8h37degree	0.561728	0.00153444	0.0160228	0.00350927	0.528581	0.648152	3.26987	0.0391336	3.37976	0.0232595	0.21286
Standard variation of each group
	Proline	Proline+6	Citrulline+9	Citrulline+7	Citrulline	Arginine	Arginine 185	Ornithine+7	Ornithine	Spermidine+6	Spermidine
0.5h30degree	0.00439669	2.88019e-05	0.0103784	0.000651879	0.00100452	0.00126481	0.0523609	0.010677	0.00144846	0.0028997	0.00234489
2h30degree	0.0143391	0.00197431	0.00632686	0.00404462	0.005579	0.00146219	0.457996	0.0163078	0.00173723	0.00536994	0.00164906
8h30degree	0.0599403	0.00778945	0.0123491	0.00126326	0.000678374	0.00282565	0.430154	0.00665161	0.00567026	0.0148729	0.00532525
0.5h37degree	0.00888511	0.0011254	0.000253264	0.000211534	0.00151983	0.000814289	0.274373	0.0112143	0.0102278	0.0204807	0.00946208
2h37degree	0.00510075	0.0010352	0.00924051	0.00109023	0.0153756	0.0018754	0.0851554	0.00174478	0.0116728	0.00722586	0.0162828
8h37degree	0.021142	0.000293101	0.00636563	0.000198097	0.0207784	0.00724463	0.0456245	0.000757943	0.119539	0.0101772	0.0102572
